# Supplementary material for: Bis({tris[2-(3,5-di-tert-butyl-2-oxido­benzylideneamino)ethyl]amine}cerium(III)) diethyl ether solvate
Source: Acta Crystallogr Sect E Struct Rep Online. 2010 Oct 13;66(Pt 11):m1386. doi: 10.1107/S1600536810039565 (PMC3009372; doi:10.1107/S1600536810039565)
Supplement: Supplementary file 1 [file e-66-m1386-sup1.cif]

##############################################################################
###                                                                        ###
###        Electronic paper (Acta Crystallographica Section E)             ###
###                                                                        ###
##############################################################################
#                                                                            #
# This CIF contains the data in a paper accepted for publication in Acta     #
# Crystallographica Section E. It conforms to the requirements of Notes      #
# for Authors for Section E, and has been peer reviewed under the auspices   #
# of the IUCr Commission on Journals.                                        #
#                                                                            #
# Full details of the Crystallographic Information File format               #
# are given in the paper "The Crystallographic Information File (CIF):       #
# a New Standard Archive File for Crystallography" by S. R. Hall, F. H.      #
# Allen and I. D. Brown [Acta Cryst. (1991), A47, 655-685].                  #
#                                                                            #
# The current version of the core CIF dictionary is obtainable from          #
# ftp://ftp.iucr.org/pub/cif_core.dic. The current version number is 2.4.    #
#                                                                            #
# Software is freely available for graphical display of the structure(s) in  #
# this CIF.  For information consult the CIF home page http://www.iucr.org/  #
# cif/home.html                                                              #
#                                                                            #
# This file may be used for bona fide research purposes within the           #
# scientific community so long as proper attribution is given to the journal # 
# article from which it was obtained.                                        #
#                                                                            #
##############################################################################
                                             
data_I
_audit_creation_method     SHELXL-97
_chemical_name_systematic
;
Bis({tris[2-(3,5-di-<i>tert</i>-butyl-2-
oxidobenzylideneamino)ethyl]amine}cerium(III)) diethyl ether solvate
;
_chemical_name_common     ?
_chemical_formula_moiety     '2(C51 H75 Ce N4 O3), C4 H10 O'
_chemical_formula_sum     'C106 H160 Ce2 N8 O7'
_chemical_formula_iupac     '2[Ce (C51 H75 N4 O3)], C4 H10 O'
_chemical_formula_weight     1938.66
_chemical_melting_point     ?
_symmetry_cell_setting     monoclinic
_symmetry_space_group_name_H-M     'C 2/c'
loop_
    _symmetry_equiv_pos_as_xyz
    'x, y, z'
    '-x, y, -z+1/2'
    'x+1/2, y+1/2, z'
    '-x+1/2, y+1/2, -z+1/2'
    '-x, -y, -z'
    'x, -y, z-1/2'
    '-x+1/2, -y+1/2, -z'
    'x+1/2, -y+1/2, z-1/2'
_cell_length_a     27.840(6)
_cell_length_b     16.345(3)
_cell_length_c     24.849(5)
_cell_angle_alpha     90.00
_cell_angle_beta     111.39(3)
_cell_angle_gamma     90.00
_cell_volume     10528(4)
_cell_formula_units_Z     4
_cell_measurement_reflns_used     37307
_cell_measurement_theta_min     2
_cell_measurement_theta_max     28
_cell_measurement_temperature     180(2)
_exptl_crystal_description     prism
_exptl_crystal_colour     orange
_exptl_crystal_size_max     0.45
_exptl_crystal_size_mid     0.34
_exptl_crystal_size_min     0.33
_exptl_crystal_density_diffrn     1.223
_exptl_crystal_density_meas     ?
_exptl_crystal_density_method     'not measured'
_exptl_crystal_F_000     4096
_exptl_absorpt_coefficient_mu     0.908
_exptl_absorpt_correction_type     none
_exptl_absorpt_process_details     ?
_exptl_absorpt_correction_T_min     ?
_exptl_absorpt_correction_T_max     ?
_exptl_special_details
;
;
_diffrn_ambient_temperature     180(2)
_diffrn_radiation_type     MoK\a
_diffrn_radiation_wavelength     0.71073
_diffrn_radiation_source     'fine-focus sealed tube'
_diffrn_radiation_monochromator     graphite
_diffrn_measurement_device_type     'STOE IPDS 2T'
_diffrn_measurement_method     'rotation method'
_diffrn_detector_area_resol_mean     6.67
_diffrn_reflns_number     36433
_diffrn_reflns_av_R_equivalents     0.0496
_diffrn_reflns_av_sigmaI/netI     0.0437
_diffrn_reflns_theta_min     2.06
_diffrn_reflns_theta_max     28.28
_diffrn_reflns_theta_full     28.28
_diffrn_measured_fraction_theta_max     0.992
_diffrn_measured_fraction_theta_full     0.992
_diffrn_reflns_limit_h_min     -37
_diffrn_reflns_limit_h_max     37
_diffrn_reflns_limit_k_min     -21
_diffrn_reflns_limit_k_max     21
_diffrn_reflns_limit_l_min     -33
_diffrn_reflns_limit_l_max     33
_diffrn_standards_number     ?
_diffrn_standards_interval_count     ?
_diffrn_standards_interval_time     ?
_diffrn_standards_decay_%     ?
_refine_special_details
;
Refinement of <i>F</i>^2^ against ALL reflections. The weighted <i>R</i>-factor
<i>wR</i> and goodness of fit <i>S</i> are based on <i>F</i>^2^, conventional
<i>R</i>-factors <i>R</i> are based on <i>F</i>, with <i>F</i> set to zero for
negative <i>F</i>^2^. The threshold expression of <i>F</i>^2^ >
\s(<i>F</i>^2^) is used only for calculating <i>R</i>-factors(gt) <i>etc</i>.
and is not relevant to the choice of reflections for refinement.
<i>R</i>-factors based on <i>F</i>^2^ are statistically about twice as large
as those based on <i>F</i>, and <i>R</i>- factors based on ALL data will be
even larger.
;
_reflns_number_total     12973
_reflns_number_gt     9225
_reflns_threshold_expression     I>2\s(I)
_refine_ls_structure_factor_coef     Fsqd
_refine_ls_matrix_type     full
_refine_ls_R_factor_all     0.0699
_refine_ls_R_factor_gt     0.0423
_refine_ls_wR_factor_gt     0.0789
_refine_ls_wR_factor_ref     0.0868
_refine_ls_goodness_of_fit_ref     1.051
_refine_ls_restrained_S_all     1.051
_refine_ls_number_reflns     12973
_refine_ls_number_parameters     561
_refine_ls_number_restraints     0
_refine_ls_hydrogen_treatment     constr
_refine_ls_weighting_scheme     calc
_refine_ls_weighting_details
        'calc w=1/[\s^2^(Fo^2^)+(0.0325P)^2^+19.2734P] where P=(Fo^2^+2Fc^2^)/3'
_atom_sites_solution_hydrogens     geom
_atom_sites_solution_primary     direct
_atom_sites_solution_secondary     difmap
_refine_ls_shift/su_max     0.001
_refine_ls_shift/su_mean     0.000
_refine_diff_density_max     1.494
_refine_diff_density_min     -0.869
_refine_ls_extinction_method     none
_refine_ls_extinction_coef     ?
loop_
    _atom_type_symbol
    _atom_type_description
    _atom_type_scat_dispersion_real
    _atom_type_scat_dispersion_imag
    _atom_type_scat_source
    'C' 'C' 0.0033 0.0016
                         'International Tables Vol C Tables 4.2.6.8 and 6.1.1.4'
    'H' 'H' 0.0000 0.0000
                         'International Tables Vol C Tables 4.2.6.8 and 6.1.1.4'
    'N' 'N' 0.0061 0.0033
                         'International Tables Vol C Tables 4.2.6.8 and 6.1.1.4'
    'O' 'O' 0.0106 0.0060
                         'International Tables Vol C Tables 4.2.6.8 and 6.1.1.4'
    'Ce' 'Ce' -0.2486 2.6331
                         'International Tables Vol C Tables 4.2.6.8 and 6.1.1.4'
_computing_data_collection     'X-AREA (Stoe & Cie, 2002)'
_computing_cell_refinement     'X-AREA (Stoe & Cie, 2002)'
_computing_data_reduction     'X-RED32 (Stoe & Cie, 2002)'
_computing_structure_solution     'SHELXS97 (Sheldrick, 2008)'
_computing_structure_refinement     'SHELXL97 (Sheldrick, 2008)'
_computing_molecular_graphics     'XP in SHELXTL (Sheldrick, 2008)'
_computing_publication_material     'SHELXL97 (Sheldrick, 2008)'
loop_
    _atom_site_type_symbol
    _atom_site_label
    _atom_site_fract_x
    _atom_site_fract_y
    _atom_site_fract_z
    _atom_site_U_iso_or_equiv
    _atom_site_adp_type
    _atom_site_calc_flag
    _atom_site_refinement_flags
    _atom_site_occupancy
    _atom_site_disorder_assembly
    _atom_site_disorder_group
    Ce Ce 0.329167(5) 0.498625(12) 0.474633(6) 0.01873(4) Uani d . 1 . .
    O O1 0.24322(7) 0.50937(14) 0.42541(9) 0.0271(4) Uani d . 1 . .
    O O2 0.35362(8) 0.59761(14) 0.42595(10) 0.0267(5) Uani d . 1 . .
    O O3 0.34271(8) 0.38875(13) 0.42550(10) 0.0270(5) Uani d . 1 . .
    N N1 0.36850(8) 0.49942(19) 0.59826(9) 0.0248(4) Uani d . 1 . .
    N N2 0.28670(9) 0.60565(15) 0.52270(10) 0.0241(5) Uani d . 1 . .
    N N3 0.42725(9) 0.53307(16) 0.52406(11) 0.0245(5) Uani d . 1 . .
    N N4 0.31839(9) 0.36135(15) 0.52315(10) 0.0231(5) Uani d . 1 . .
    C C1 0.33944(12) 0.5602(2) 0.61895(13) 0.0275(6) Uani d . 1 . .
    H H1A 0.3614 0.5792 0.6581 0.033 Uiso calc R 1 . .
    H H1B 0.3086 0.5336 0.6219 0.033 Uiso calc R 1 . .
    C C2 0.32275(12) 0.6335(2) 0.57898(14) 0.0283(7) Uani d . 1 . .
    H H2A 0.3058 0.6745 0.5955 0.034 Uiso calc R 1 . .
    H H2B 0.3532 0.6594 0.5745 0.034 Uiso calc R 1 . .
    C C3 0.42411(11) 0.5221(2) 0.61973(13) 0.0288(7) Uani d . 1 . .
    H H3A 0.4416 0.4989 0.6588 0.035 Uiso calc R 1 . .
    H H3B 0.4274 0.5824 0.6227 0.035 Uiso calc R 1 . .
    C C4 0.45041(11) 0.4907(2) 0.57957(12) 0.0288(6) Uani d . 1 . .
    H H4A 0.4879 0.5019 0.5964 0.035 Uiso calc R 1 . .
    H H4B 0.4453 0.4309 0.5741 0.035 Uiso calc R 1 . .
    C C5 0.36233(12) 0.41688(19) 0.61908(13) 0.0275(6) Uani d . 1 . .
    H H5A 0.3611 0.4213 0.6583 0.033 Uiso calc R 1 . .
    H H5B 0.3926 0.3831 0.6218 0.033 Uiso calc R 1 . .
    C C6 0.31350(13) 0.3746(2) 0.57939(14) 0.0270(7) Uani d . 1 . .
    H H6A 0.3090 0.3216 0.5963 0.032 Uiso calc R 1 . .
    H H6B 0.2830 0.4092 0.5746 0.032 Uiso calc R 1 . .
    C C7 0.24086(11) 0.63523(17) 0.50472(13) 0.0233(6) Uani d . 1 . .
    H H7 0.2347 0.6776 0.5275 0.028 Uiso calc R 1 . .
    C C8 0.45673(10) 0.57956(18) 0.50817(13) 0.0244(6) Uani d . 1 . .
    H H8 0.4925 0.5775 0.5311 0.029 Uiso calc R 1 . .
    C C9 0.31680(11) 0.28749(18) 0.50577(13) 0.0236(6) Uani d . 1 . .
    H H9 0.3095 0.2469 0.5291 0.028 Uiso calc R 1 . .
    C C11 0.19961(10) 0.54758(17) 0.41628(12) 0.0220(5) Uani d . 1 . .
    C C12 0.19737(10) 0.61164(17) 0.45373(12) 0.0217(5) Uani d . 1 . .
    C C13 0.15009(11) 0.65110(18) 0.44488(13) 0.0252(6) Uani d . 1 . .
    H H13 0.1490 0.6936 0.4705 0.030 Uiso calc R 1 . .
    C C14 0.10574(11) 0.63007(19) 0.40052(13) 0.0259(6) Uani d . 1 . .
    C C15 0.10907(11) 0.5673(2) 0.36354(13) 0.0277(6) Uani d . 1 . .
    H H15 0.0786 0.5530 0.3321 0.033 Uiso calc R 1 . .
    C C16 0.15368(10) 0.52489(18) 0.36981(13) 0.0231(6) Uani d . 1 . .
    C C17 0.05388(12) 0.6731(2) 0.38862(16) 0.0344(7) Uani d . 1 . .
    C C18 0.05544(14) 0.7287(2) 0.43844(18) 0.0419(9) Uani d . 1 . .
    H H18A 0.0649 0.6966 0.4741 0.063 Uiso calc R 1 . .
    H H18B 0.0214 0.7534 0.4300 0.063 Uiso calc R 1 . .
    H H18C 0.0811 0.7720 0.4433 0.063 Uiso calc R 1 . .
    C C19 0.04139(15) 0.7253(3) 0.33389(18) 0.0505(10) Uani d . 1 . .
    H H19A 0.0089 0.7545 0.3264 0.076 Uiso calc R 1 . .
    H H19B 0.0381 0.6898 0.3010 0.076 Uiso calc R 1 . .
    H H19C 0.0692 0.7649 0.3393 0.076 Uiso calc R 1 . .
    C C20 0.01111(15) 0.6101(3) 0.3802(2) 0.0587(13) Uani d . 1 . .
    H H20A 0.0059 0.5783 0.3451 0.088 Uiso calc R 1 . .
    H H20B -0.0210 0.6383 0.3765 0.088 Uiso calc R 1 . .
    H H20C 0.0210 0.5733 0.4136 0.088 Uiso calc R 1 . .
    C C21 0.15517(11) 0.4573(2) 0.32770(13) 0.0278(6) Uani d . 1 . .
    C C22 0.10220(13) 0.4425(3) 0.28058(16) 0.0455(9) Uani d . 1 . .
    H H22A 0.0778 0.4249 0.2984 0.068 Uiso calc R 1 . .
    H H22B 0.1051 0.3998 0.2542 0.068 Uiso calc R 1 . .
    H H22C 0.0898 0.4932 0.2589 0.068 Uiso calc R 1 . .
    C C23 0.19178(13) 0.4830(2) 0.29713(15) 0.0366(8) Uani d . 1 . .
    H H23A 0.1923 0.4405 0.2696 0.055 Uiso calc R 1 . .
    H H23B 0.2266 0.4904 0.3258 0.055 Uiso calc R 1 . .
    H H23C 0.1798 0.5346 0.2765 0.055 Uiso calc R 1 . .
    C C24 0.17314(14) 0.3763(2) 0.35960(16) 0.0383(8) Uani d . 1 . .
    H H24A 0.1747 0.3344 0.3321 0.057 Uiso calc R 1 . .
    H H24B 0.1488 0.3592 0.3776 0.057 Uiso calc R 1 . .
    H H24C 0.2075 0.3835 0.3895 0.057 Uiso calc R 1 . .
    C C31 0.38962(10) 0.64423(17) 0.42079(12) 0.0209(5) Uani d . 1 . .
    C C32 0.44176(10) 0.63478(18) 0.45940(13) 0.0230(6) Uani d . 1 . .
    C C33 0.48008(10) 0.68774(19) 0.45542(13) 0.0247(6) Uani d . 1 . .
    H H33 0.5147 0.6803 0.4813 0.030 Uiso calc R 1 . .
    C C34 0.46936(11) 0.74999(19) 0.41545(13) 0.0255(6) Uani d . 1 . .
    C C35 0.41809(11) 0.75707(19) 0.37726(13) 0.0261(6) Uani d . 1 . .
    H H35 0.4101 0.7995 0.3492 0.031 Uiso calc R 1 . .
    C C36 0.37823(11) 0.70633(18) 0.37764(13) 0.0225(5) Uani d . 1 . .
    C C37 0.51156(11) 0.8114(2) 0.41629(15) 0.0315(7) Uani d . 1 . .
    C C38 0.52635(19) 0.8631(3) 0.4711(2) 0.0594(12) Uani d . 1 . .
    H H38A 0.4956 0.8903 0.4727 0.089 Uiso calc R 1 . .
    H H38B 0.5517 0.9044 0.4707 0.089 Uiso calc R 1 . .
    H H38C 0.5413 0.8278 0.5050 0.089 Uiso calc R 1 . .
    C C39 0.49395(14) 0.8686(2) 0.36417(18) 0.0413(9) Uani d . 1 . .
    H H39A 0.5225 0.9047 0.3656 0.062 Uiso calc R 1 . .
    H H39B 0.4648 0.9017 0.3649 0.062 Uiso calc R 1 . .
    H H39C 0.4832 0.8363 0.3285 0.062 Uiso calc R 1 . .
    C C40 0.55927(13) 0.7654(3) 0.4160(2) 0.0466(10) Uani d . 1 . .
    H H40A 0.5871 0.8045 0.4201 0.070 Uiso calc R 1 . .
    H H40B 0.5508 0.7355 0.3795 0.070 Uiso calc R 1 . .
    H H40C 0.5705 0.7267 0.4483 0.070 Uiso calc R 1 . .
    C C41 0.32293(11) 0.71718(19) 0.33490(14) 0.0265(6) Uani d . 1 . .
    C C42 0.31948(13) 0.7829(2) 0.28927(16) 0.0403(8) Uani d . 1 . .
    H H42A 0.3416 0.7673 0.2680 0.060 Uiso calc R 1 . .
    H H42B 0.3309 0.8356 0.3085 0.060 Uiso calc R 1 . .
    H H42C 0.2837 0.7876 0.2623 0.060 Uiso calc R 1 . .
    C C43 0.30158(14) 0.6380(2) 0.30144(16) 0.0395(8) Uani d . 1 . .
    H H43A 0.3021 0.5944 0.3287 0.059 Uiso calc R 1 . .
    H H43B 0.3230 0.6220 0.2794 0.059 Uiso calc R 1 . .
    H H43C 0.2660 0.6470 0.2749 0.059 Uiso calc R 1 . .
    C C44 0.28839(13) 0.7446(2) 0.36763(17) 0.0412(8) Uani d . 1 . .
    H H44A 0.3021 0.7951 0.3888 0.062 Uiso calc R 1 . .
    H H44B 0.2877 0.7017 0.3949 0.062 Uiso calc R 1 . .
    H H44C 0.2533 0.7543 0.3400 0.062 Uiso calc R 1 . .
    C C51 0.33861(10) 0.31035(17) 0.41651(12) 0.0217(5) Uani d . 1 . .
    C C52 0.32485(10) 0.25835(18) 0.45449(13) 0.0232(6) Uani d . 1 . .
    C C53 0.32302(11) 0.17272(18) 0.44667(13) 0.0251(6) Uani d . 1 . .
    H H53 0.3148 0.1391 0.4733 0.030 Uiso calc R 1 . .
    C C54 0.33277(11) 0.13648(18) 0.40197(13) 0.0254(6) Uani d . 1 . .
    C C55 0.34397(11) 0.18913(18) 0.36348(13) 0.0262(6) Uani d . 1 . .
    H H55 0.3494 0.1652 0.3313 0.031 Uiso calc R 1 . .
    C C56 0.34763(11) 0.27323(18) 0.36900(13) 0.0235(6) Uani d . 1 . .
    C C57 0.33084(12) 0.04404(18) 0.39251(14) 0.0295(6) Uani d . 1 . .
    C C58 0.32820(14) -0.0032(2) 0.44429(15) 0.0400(7) Uani d . 1 . .
    H H58A 0.2967 0.0121 0.4509 0.060 Uiso calc R 1 . .
    H H58B 0.3584 0.0101 0.4787 0.060 Uiso calc R 1 . .
    H H58C 0.3278 -0.0620 0.4366 0.060 Uiso calc R 1 . .
    C C59 0.37920(14) 0.01503(19) 0.38204(18) 0.0412(9) Uani d . 1 . .
    H H59A 0.4101 0.0315 0.4147 0.062 Uiso calc R 1 . .
    H H59B 0.3799 0.0398 0.3464 0.062 Uiso calc R 1 . .
    H H59C 0.3784 -0.0447 0.3783 0.062 Uiso calc R 1 . .
    C C60 0.28270(13) 0.0230(2) 0.33925(15) 0.0354(7) Uani d . 1 . .
    H H60A 0.2847 0.0509 0.3052 0.053 Uiso calc R 1 . .
    H H60B 0.2517 0.0410 0.3458 0.053 Uiso calc R 1 . .
    H H60C 0.2811 -0.0362 0.3328 0.053 Uiso calc R 1 . .
    C C61 0.36371(11) 0.32632(19) 0.32718(13) 0.0270(6) Uani d . 1 . .
    C C62 0.37092(16) 0.2755(2) 0.27878(16) 0.0422(8) Uani d . 1 . .
    H H62A 0.3978 0.2343 0.2957 0.063 Uiso calc R 1 . .
    H H62B 0.3811 0.3115 0.2533 0.063 Uiso calc R 1 . .
    H H62C 0.3384 0.2482 0.2564 0.063 Uiso calc R 1 . .
    C C63 0.32315(13) 0.3919(2) 0.29867(15) 0.0349(7) Uani d . 1 . .
    H H63A 0.3346 0.4255 0.2729 0.052 Uiso calc R 1 . .
    H H63B 0.3186 0.4267 0.3286 0.052 Uiso calc R 1 . .
    H H63C 0.2903 0.3656 0.2763 0.052 Uiso calc R 1 . .
    C C64 0.41582(13) 0.3676(3) 0.36162(17) 0.0405(8) Uani d . 1 . .
    H H64A 0.4411 0.3257 0.3820 0.061 Uiso calc R 1 . .
    H H64B 0.4112 0.4058 0.3898 0.061 Uiso calc R 1 . .
    H H64C 0.4282 0.3974 0.3350 0.061 Uiso calc R 1 . .
    O O4 0.5000 0.5945(4) 0.2500 0.0883(17) Uiso d S 1 . .
    C C93 0.5353(3) 0.6383(6) 0.2305(4) 0.126(3) Uiso d . 1 . .
    H H93A 0.5159 0.6757 0.1986 0.151 Uiso calc R 1 . .
    H H93B 0.5589 0.6715 0.2625 0.151 Uiso calc R 1 . .
    C C94 0.5640(3) 0.5821(5) 0.2110(3) 0.116(2) Uiso d . 1 . .
    H H94A 0.5779 0.5392 0.2401 0.174 Uiso calc R 1 . .
    H H94B 0.5924 0.6107 0.2048 0.174 Uiso calc R 1 . .
    H H94C 0.5415 0.5573 0.1746 0.174 Uiso calc R 1 . .
loop_
    _atom_site_aniso_label
    _atom_site_aniso_U_11
    _atom_site_aniso_U_22
    _atom_site_aniso_U_33
    _atom_site_aniso_U_12
    _atom_site_aniso_U_13
    _atom_site_aniso_U_23
    Ce 0.01725(6) 0.01654(6) 0.02120(7) 0.00030(7) 0.00557(4) 0.00044(8)
    O1 0.0187(8) 0.0272(12) 0.0316(10) 0.0048(9) 0.0047(7) -0.0087(10)
    O2 0.0165(9) 0.0282(12) 0.0313(12) -0.0021(8) 0.0037(8) 0.0102(9)
    O3 0.0331(12) 0.0187(10) 0.0342(12) -0.0025(9) 0.0183(10) -0.0014(9)
    N1 0.0251(10) 0.0251(11) 0.0213(10) -0.0009(13) 0.0051(8) 0.0004(13)
    N2 0.0250(12) 0.0234(12) 0.0213(12) 0.0008(10) 0.0052(10) -0.0030(10)
    N3 0.0193(11) 0.0238(11) 0.0255(12) 0.0017(9) 0.0023(9) 0.0057(10)
    N4 0.0247(12) 0.0231(12) 0.0218(12) 0.0006(10) 0.0090(9) 0.0003(10)
    C1 0.0275(14) 0.0312(16) 0.0216(14) -0.0003(12) 0.0063(12) -0.0053(12)
    C2 0.0271(15) 0.0289(17) 0.0256(16) -0.0010(13) 0.0056(12) -0.0060(13)
    C3 0.0247(14) 0.0310(17) 0.0237(14) -0.0018(11) 0.0003(11) 0.0022(11)
    C4 0.0235(12) 0.0279(17) 0.0296(14) 0.0034(13) 0.0033(10) 0.0079(14)
    C5 0.0315(15) 0.0269(15) 0.0220(14) 0.0038(12) 0.0074(12) 0.0055(12)
    C6 0.0341(16) 0.0219(15) 0.0300(17) -0.0003(12) 0.0176(14) 0.0023(13)
    C7 0.0269(14) 0.0183(13) 0.0247(14) 0.0016(11) 0.0093(11) -0.0027(11)
    C8 0.0164(12) 0.0264(15) 0.0272(14) 0.0020(11) 0.0041(11) 0.0020(12)
    C9 0.0233(13) 0.0228(14) 0.0254(14) -0.0012(11) 0.0098(11) 0.0031(11)
    C11 0.0206(13) 0.0217(14) 0.0247(14) 0.0015(10) 0.0094(11) -0.0002(11)
    C12 0.0205(12) 0.0212(14) 0.0221(13) 0.0017(10) 0.0061(10) -0.0014(11)
    C13 0.0268(13) 0.0195(14) 0.0305(15) 0.0041(11) 0.0117(12) -0.0004(11)
    C14 0.0233(13) 0.0276(15) 0.0284(15) 0.0062(12) 0.0111(12) 0.0012(12)
    C15 0.0195(13) 0.0350(17) 0.0265(15) 0.0020(12) 0.0060(11) -0.0024(13)
    C16 0.0188(12) 0.0254(14) 0.0245(14) -0.0004(10) 0.0072(11) -0.0024(11)
    C17 0.0225(14) 0.0342(18) 0.0453(19) 0.0072(13) 0.0110(14) -0.0027(15)
    C18 0.0328(17) 0.043(2) 0.054(2) 0.0115(16) 0.0209(17) -0.0049(18)
    C19 0.0389(19) 0.056(3) 0.046(2) 0.0221(18) 0.0029(17) 0.0016(19)
    C20 0.0282(19) 0.046(2) 0.103(4) 0.0008(17) 0.024(2) -0.018(2)
    C21 0.0197(13) 0.0354(18) 0.0274(15) -0.0033(12) 0.0075(11) -0.0089(13)
    C22 0.0289(16) 0.061(3) 0.040(2) -0.0035(16) 0.0044(15) -0.0242(19)
    C23 0.0373(16) 0.045(2) 0.0325(16) -0.0064(14) 0.0190(14) -0.0111(14)
    C24 0.0422(18) 0.0296(17) 0.045(2) -0.0042(15) 0.0174(16) -0.0087(15)
    C31 0.0172(12) 0.0192(13) 0.0247(14) -0.0008(10) 0.0059(10) 0.0001(11)
    C32 0.0181(12) 0.0245(14) 0.0254(14) -0.0009(11) 0.0068(11) -0.0005(12)
    C33 0.0149(12) 0.0291(15) 0.0284(15) 0.0003(11) 0.0059(11) 0.0008(12)
    C34 0.0183(12) 0.0269(15) 0.0314(15) -0.0050(11) 0.0091(11) -0.0016(12)
    C35 0.0241(13) 0.0251(15) 0.0281(15) -0.0026(11) 0.0084(12) 0.0032(12)
    C36 0.0214(13) 0.0205(14) 0.0241(14) -0.0023(11) 0.0066(11) 0.0014(11)
    C37 0.0185(13) 0.0355(17) 0.0395(18) -0.0082(12) 0.0093(12) 0.0014(14)
    C38 0.068(3) 0.057(3) 0.057(3) -0.038(2) 0.027(2) -0.019(2)
    C39 0.0293(17) 0.037(2) 0.058(2) -0.0082(15) 0.0170(17) 0.0120(18)
    C40 0.0211(15) 0.050(2) 0.069(3) 0.0003(15) 0.0177(17) 0.015(2)
    C41 0.0195(13) 0.0251(15) 0.0294(15) -0.0011(11) 0.0026(12) 0.0080(12)
    C42 0.0262(16) 0.040(2) 0.046(2) -0.0010(14) 0.0024(14) 0.0195(17)
    C43 0.0343(17) 0.0377(19) 0.0346(18) -0.0087(15) -0.0017(14) 0.0015(15)
    C44 0.0260(15) 0.046(2) 0.051(2) 0.0091(15) 0.0133(15) 0.0083(18)
    C51 0.0191(12) 0.0190(13) 0.0243(14) 0.0005(10) 0.0046(11) -0.0011(11)
    C52 0.0210(13) 0.0223(14) 0.0251(14) 0.0000(10) 0.0071(11) 0.0009(11)
    C53 0.0251(14) 0.0216(14) 0.0276(15) -0.0023(11) 0.0083(12) 0.0010(12)
    C54 0.0251(14) 0.0192(14) 0.0309(15) -0.0001(11) 0.0091(12) -0.0032(12)
    C55 0.0286(14) 0.0237(14) 0.0262(15) 0.0026(12) 0.0100(12) -0.0034(12)
    C56 0.0213(13) 0.0223(14) 0.0268(15) 0.0001(11) 0.0085(12) -0.0006(12)
    C57 0.0343(16) 0.0183(15) 0.0353(17) -0.0014(12) 0.0120(13) -0.0032(12)
    C58 0.0568(19) 0.0215(14) 0.0407(17) 0.0005(19) 0.0165(15) 0.0009(19)
    C59 0.0398(18) 0.024(2) 0.061(2) 0.0037(13) 0.0199(17) -0.0062(15)
    C60 0.0393(17) 0.0280(17) 0.0386(18) -0.0020(13) 0.0138(15) -0.0073(13)
    C61 0.0261(14) 0.0276(15) 0.0289(15) 0.0004(12) 0.0122(12) 0.0007(12)
    C62 0.059(2) 0.0370(19) 0.040(2) 0.0008(17) 0.0293(18) 0.0010(16)
    C63 0.0332(17) 0.0343(18) 0.0362(18) 0.0025(14) 0.0113(14) 0.0095(15)
    C64 0.0263(15) 0.051(2) 0.046(2) -0.0070(15) 0.0146(15) 0.0012(17)
_geom_special_details
;
All e.s.d.'s (except the e.s.d. in the dihedral angle between two l.s. planes)
are estimated using the full covariance matrix. The cell e.s.d.'s are taken
into account individually in the estimation of e.s.d.'s in distances, angles
and torsion angles; correlations between e.s.d.'s in cell parameters are only
used when they are defined by crystal symmetry. An approximate (isotropic)
treatment of cell e.s.d.'s is used for estimating e.s.d.'s involving l.s.
planes.
;
loop_
    _geom_bond_atom_site_label_1
    _geom_bond_atom_site_label_2
    _geom_bond_site_symmetry_2
    _geom_bond_distance
    _geom_bond_publ_flag
    Ce O1 . 2.262(2) ?
    Ce O2 . 2.268(2) ?
    Ce O3 . 2.279(2) ?
    Ce N3 . 2.614(2) ?
    Ce N4 . 2.616(2) ?
    Ce N2 . 2.630(2) ?
    Ce N1 . 2.860(2) ?
    O1 C11 . 1.309(3) ?
    O2 C31 . 1.302(3) ?
    O3 C51 . 1.299(4) ?
    N1 C5 . 1.477(4) ?
    N1 C1 . 1.487(4) ?
    N1 C3 . 1.489(4) ?
    N2 C7 . 1.283(4) ?
    N2 C2 . 1.465(4) ?
    N3 C8 . 1.282(4) ?
    N3 C4 . 1.466(4) ?
    N4 C9 . 1.277(4) ?
    N4 C6 . 1.469(4) ?
    C1 C2 . 1.516(5) ?
    C1 H1A . 0.9900 ?
    C1 H1B . 0.9900 ?
    C2 H2A . 0.9900 ?
    C2 H2B . 0.9900 ?
    C3 C4 . 1.526(4) ?
    C3 H3A . 0.9900 ?
    C3 H3B . 0.9900 ?
    C4 H4A . 0.9900 ?
    C4 H4B . 0.9900 ?
    C5 C6 . 1.523(5) ?
    C5 H5A . 0.9900 ?
    C5 H5B . 0.9900 ?
    C6 H6A . 0.9900 ?
    C6 H6B . 0.9900 ?
    C7 C12 . 1.449(4) ?
    C7 H7 . 0.9500 ?
    C8 C32 . 1.445(4) ?
    C8 H8 . 0.9500 ?
    C9 C52 . 1.452(4) ?
    C9 H9 . 0.9500 ?
    C11 C12 . 1.417(4) ?
    C11 C16 . 1.424(4) ?
    C12 C13 . 1.409(4) ?
    C13 C14 . 1.365(4) ?
    C13 H13 . 0.9500 ?
    C14 C15 . 1.403(4) ?
    C14 C17 . 1.535(4) ?
    C15 C16 . 1.381(4) ?
    C15 H15 . 0.9500 ?
    C16 C21 . 1.532(4) ?
    C17 C18 . 1.524(5) ?
    C17 C20 . 1.530(5) ?
    C17 C19 . 1.534(5) ?
    C18 H18A . 0.9800 ?
    C18 H18B . 0.9800 ?
    C18 H18C . 0.9800 ?
    C19 H19A . 0.9800 ?
    C19 H19B . 0.9800 ?
    C19 H19C . 0.9800 ?
    C20 H20A . 0.9800 ?
    C20 H20B . 0.9800 ?
    C20 H20C . 0.9800 ?
    C21 C24 . 1.531(5) ?
    C21 C22 . 1.531(4) ?
    C21 C23 . 1.535(4) ?
    C22 H22A . 0.9800 ?
    C22 H22B . 0.9800 ?
    C22 H22C . 0.9800 ?
    C23 H23A . 0.9800 ?
    C23 H23B . 0.9800 ?
    C23 H23C . 0.9800 ?
    C24 H24A . 0.9800 ?
    C24 H24B . 0.9800 ?
    C24 H24C . 0.9800 ?
    C31 C36 . 1.426(4) ?
    C31 C32 . 1.427(4) ?
    C32 C33 . 1.405(4) ?
    C33 C34 . 1.376(4) ?
    C33 H33 . 0.9500 ?
    C34 C35 . 1.401(4) ?
    C34 C37 . 1.540(4) ?
    C35 C36 . 1.388(4) ?
    C35 H35 . 0.9500 ?
    C36 C41 . 1.529(4) ?
    C37 C38 . 1.525(5) ?
    C37 C39 . 1.526(5) ?
    C37 C40 . 1.528(5) ?
    C38 H38A . 0.9800 ?
    C38 H38B . 0.9800 ?
    C38 H38C . 0.9800 ?
    C39 H39A . 0.9800 ?
    C39 H39B . 0.9800 ?
    C39 H39C . 0.9800 ?
    C40 H40A . 0.9800 ?
    C40 H40B . 0.9800 ?
    C40 H40C . 0.9800 ?
    C41 C44 . 1.535(4) ?
    C41 C43 . 1.536(5) ?
    C41 C42 . 1.539(4) ?
    C42 H42A . 0.9800 ?
    C42 H42B . 0.9800 ?
    C42 H42C . 0.9800 ?
    C43 H43A . 0.9800 ?
    C43 H43B . 0.9800 ?
    C43 H43C . 0.9800 ?
    C44 H44A . 0.9800 ?
    C44 H44B . 0.9800 ?
    C44 H44C . 0.9800 ?
    C51 C52 . 1.423(4) ?
    C51 C56 . 1.429(4) ?
    C52 C53 . 1.411(4) ?
    C53 C54 . 1.371(4) ?
    C53 H53 . 0.9500 ?
    C54 C55 . 1.404(4) ?
    C54 C57 . 1.527(4) ?
    C55 C56 . 1.382(4) ?
    C55 H55 . 0.9500 ?
    C56 C61 . 1.540(4) ?
    C57 C58 . 1.525(5) ?
    C57 C59 . 1.537(4) ?
    C57 C60 . 1.540(5) ?
    C58 H58A . 0.9800 ?
    C58 H58B . 0.9800 ?
    C58 H58C . 0.9800 ?
    C59 H59A . 0.9800 ?
    C59 H59B . 0.9800 ?
    C59 H59C . 0.9800 ?
    C60 H60A . 0.9800 ?
    C60 H60B . 0.9800 ?
    C60 H60C . 0.9800 ?
    C61 C63 . 1.531(4) ?
    C61 C62 . 1.534(4) ?
    C61 C64 . 1.545(5) ?
    C62 H62A . 0.9800 ?
    C62 H62B . 0.9800 ?
    C62 H62C . 0.9800 ?
    C63 H63A . 0.9800 ?
    C63 H63B . 0.9800 ?
    C63 H63C . 0.9800 ?
    C64 H64A . 0.9800 ?
    C64 H64B . 0.9800 ?
    C64 H64C . 0.9800 ?
    O4 C93 2_655 1.435(8) ?
    O4 C93 . 1.435(8) ?
    C93 C94 . 1.414(10) ?
    C93 H93A . 0.9900 ?
    C93 H93B . 0.9900 ?
    C94 H94A . 0.9800 ?
    C94 H94B . 0.9800 ?
    C94 H94C . 0.9800 ?
loop_
    _geom_angle_atom_site_label_1
    _geom_angle_atom_site_label_2
    _geom_angle_atom_site_label_3
    _geom_angle_site_symmetry_1
    _geom_angle_site_symmetry_3
    _geom_angle
    _geom_angle_publ_flag
    O1 Ce O2 . . 96.91(8) ?
    O1 Ce O3 . . 96.93(8) ?
    O2 Ce O3 . . 97.81(8) ?
    O1 Ce N3 . . 162.71(8) ?
    O2 Ce N3 . . 68.39(8) ?
    O3 Ce N3 . . 94.17(8) ?
    O1 Ce N4 . . 92.25(8) ?
    O2 Ce N4 . . 164.76(8) ?
    O3 Ce N4 . . 68.91(8) ?
    N3 Ce N4 . . 104.12(8) ?
    O1 Ce N2 . . 68.39(8) ?
    O2 Ce N2 . . 92.29(8) ?
    O3 Ce N2 . . 163.18(8) ?
    N3 Ce N2 . . 102.06(8) ?
    N4 Ce N2 . . 102.43(8) ?
    O1 Ce N1 . . 119.69(7) ?
    O2 Ce N1 . . 119.85(8) ?
    O3 Ce N1 . . 120.37(8) ?
    N3 Ce N1 . . 64.49(8) ?
    N4 Ce N1 . . 64.68(8) ?
    N2 Ce N1 . . 64.44(8) ?
    C11 O1 Ce . . 149.52(19) ?
    C31 O2 Ce . . 149.49(19) ?
    C51 O3 Ce . . 148.04(18) ?
    C5 N1 C1 . . 110.0(2) ?
    C5 N1 C3 . . 109.9(2) ?
    C1 N1 C3 . . 109.6(2) ?
    C5 N1 Ce . . 108.91(17) ?
    C1 N1 Ce . . 109.33(17) ?
    C3 N1 Ce . . 109.07(16) ?
    C7 N2 C2 . . 117.6(2) ?
    C7 N2 Ce . . 130.4(2) ?
    C2 N2 Ce . . 112.03(18) ?
    C8 N3 C4 . . 117.3(2) ?
    C8 N3 Ce . . 131.2(2) ?
    C4 N3 Ce . . 111.47(17) ?
    C9 N4 C6 . . 117.2(2) ?
    C9 N4 Ce . . 130.58(19) ?
    C6 N4 Ce . . 112.20(18) ?
    N1 C1 C2 . . 112.1(2) ?
    N1 C1 H1A . . 109.2 ?
    C2 C1 H1A . . 109.2 ?
    N1 C1 H1B . . 109.2 ?
    C2 C1 H1B . . 109.2 ?
    H1A C1 H1B . . 107.9 ?
    N2 C2 C1 . . 108.7(3) ?
    N2 C2 H2A . . 110.0 ?
    C1 C2 H2A . . 110.0 ?
    N2 C2 H2B . . 110.0 ?
    C1 C2 H2B . . 110.0 ?
    H2A C2 H2B . . 108.3 ?
    N1 C3 C4 . . 111.5(2) ?
    N1 C3 H3A . . 109.3 ?
    C4 C3 H3A . . 109.3 ?
    N1 C3 H3B . . 109.3 ?
    C4 C3 H3B . . 109.3 ?
    H3A C3 H3B . . 108.0 ?
    N3 C4 C3 . . 107.8(2) ?
    N3 C4 H4A . . 110.2 ?
    C3 C4 H4A . . 110.2 ?
    N3 C4 H4B . . 110.2 ?
    C3 C4 H4B . . 110.2 ?
    H4A C4 H4B . . 108.5 ?
    N1 C5 C6 . . 112.2(2) ?
    N1 C5 H5A . . 109.2 ?
    C6 C5 H5A . . 109.2 ?
    N1 C5 H5B . . 109.2 ?
    C6 C5 H5B . . 109.2 ?
    H5A C5 H5B . . 107.9 ?
    N4 C6 C5 . . 108.2(2) ?
    N4 C6 H6A . . 110.1 ?
    C5 C6 H6A . . 110.1 ?
    N4 C6 H6B . . 110.1 ?
    C5 C6 H6B . . 110.1 ?
    H6A C6 H6B . . 108.4 ?
    N2 C7 C12 . . 127.7(3) ?
    N2 C7 H7 . . 116.1 ?
    C12 C7 H7 . . 116.1 ?
    N3 C8 C32 . . 127.4(3) ?
    N3 C8 H8 . . 116.3 ?
    C32 C8 H8 . . 116.3 ?
    N4 C9 C52 . . 127.5(3) ?
    N4 C9 H9 . . 116.2 ?
    C52 C9 H9 . . 116.2 ?
    O1 C11 C12 . . 119.9(3) ?
    O1 C11 C16 . . 121.2(2) ?
    C12 C11 C16 . . 118.9(2) ?
    C13 C12 C11 . . 119.9(3) ?
    C13 C12 C7 . . 116.7(3) ?
    C11 C12 C7 . . 123.2(2) ?
    C14 C13 C12 . . 121.9(3) ?
    C14 C13 H13 . . 119.0 ?
    C12 C13 H13 . . 119.0 ?
    C13 C14 C15 . . 117.2(3) ?
    C13 C14 C17 . . 123.4(3) ?
    C15 C14 C17 . . 119.4(3) ?
    C16 C15 C14 . . 124.4(3) ?
    C16 C15 H15 . . 117.8 ?
    C14 C15 H15 . . 117.8 ?
    C15 C16 C11 . . 117.7(3) ?
    C15 C16 C21 . . 122.1(3) ?
    C11 C16 C21 . . 120.1(2) ?
    C18 C17 C20 . . 107.6(3) ?
    C18 C17 C19 . . 108.6(3) ?
    C20 C17 C19 . . 109.9(4) ?
    C18 C17 C14 . . 111.8(3) ?
    C20 C17 C14 . . 110.4(3) ?
    C19 C17 C14 . . 108.6(3) ?
    C17 C18 H18A . . 109.5 ?
    C17 C18 H18B . . 109.5 ?
    H18A C18 H18B . . 109.5 ?
    C17 C18 H18C . . 109.5 ?
    H18A C18 H18C . . 109.5 ?
    H18B C18 H18C . . 109.5 ?
    C17 C19 H19A . . 109.5 ?
    C17 C19 H19B . . 109.5 ?
    H19A C19 H19B . . 109.5 ?
    C17 C19 H19C . . 109.5 ?
    H19A C19 H19C . . 109.5 ?
    H19B C19 H19C . . 109.5 ?
    C17 C20 H20A . . 109.5 ?
    C17 C20 H20B . . 109.5 ?
    H20A C20 H20B . . 109.5 ?
    C17 C20 H20C . . 109.5 ?
    H20A C20 H20C . . 109.5 ?
    H20B C20 H20C . . 109.5 ?
    C24 C21 C22 . . 107.5(3) ?
    C24 C21 C16 . . 110.8(3) ?
    C22 C21 C16 . . 112.2(3) ?
    C24 C21 C23 . . 110.0(3) ?
    C22 C21 C23 . . 107.0(3) ?
    C16 C21 C23 . . 109.2(3) ?
    C21 C22 H22A . . 109.5 ?
    C21 C22 H22B . . 109.5 ?
    H22A C22 H22B . . 109.5 ?
    C21 C22 H22C . . 109.5 ?
    H22A C22 H22C . . 109.5 ?
    H22B C22 H22C . . 109.5 ?
    C21 C23 H23A . . 109.5 ?
    C21 C23 H23B . . 109.5 ?
    H23A C23 H23B . . 109.5 ?
    C21 C23 H23C . . 109.5 ?
    H23A C23 H23C . . 109.5 ?
    H23B C23 H23C . . 109.5 ?
    C21 C24 H24A . . 109.5 ?
    C21 C24 H24B . . 109.5 ?
    H24A C24 H24B . . 109.5 ?
    C21 C24 H24C . . 109.5 ?
    H24A C24 H24C . . 109.5 ?
    H24B C24 H24C . . 109.5 ?
    O2 C31 C36 . . 121.5(2) ?
    O2 C31 C32 . . 120.1(3) ?
    C36 C31 C32 . . 118.4(2) ?
    C33 C32 C31 . . 119.9(3) ?
    C33 C32 C8 . . 116.7(3) ?
    C31 C32 C8 . . 122.9(2) ?
    C34 C33 C32 . . 122.4(3) ?
    C34 C33 H33 . . 118.8 ?
    C32 C33 H33 . . 118.8 ?
    C33 C34 C35 . . 116.7(3) ?
    C33 C34 C37 . . 120.6(3) ?
    C35 C34 C37 . . 122.6(3) ?
    C36 C35 C34 . . 124.4(3) ?
    C36 C35 H35 . . 117.8 ?
    C34 C35 H35 . . 117.8 ?
    C35 C36 C31 . . 118.1(3) ?
    C35 C36 C41 . . 122.1(3) ?
    C31 C36 C41 . . 119.8(2) ?
    C38 C37 C39 . . 108.4(3) ?
    C38 C37 C40 . . 108.9(3) ?
    C39 C37 C40 . . 108.0(3) ?
    C38 C37 C34 . . 109.2(3) ?
    C39 C37 C34 . . 112.4(3) ?
    C40 C37 C34 . . 109.8(3) ?
    C37 C38 H38A . . 109.5 ?
    C37 C38 H38B . . 109.5 ?
    H38A C38 H38B . . 109.5 ?
    C37 C38 H38C . . 109.5 ?
    H38A C38 H38C . . 109.5 ?
    H38B C38 H38C . . 109.5 ?
    C37 C39 H39A . . 109.5 ?
    C37 C39 H39B . . 109.5 ?
    H39A C39 H39B . . 109.5 ?
    C37 C39 H39C . . 109.5 ?
    H39A C39 H39C . . 109.5 ?
    H39B C39 H39C . . 109.5 ?
    C37 C40 H40A . . 109.5 ?
    C37 C40 H40B . . 109.5 ?
    H40A C40 H40B . . 109.5 ?
    C37 C40 H40C . . 109.5 ?
    H40A C40 H40C . . 109.5 ?
    H40B C40 H40C . . 109.5 ?
    C36 C41 C44 . . 109.4(3) ?
    C36 C41 C43 . . 111.8(3) ?
    C44 C41 C43 . . 109.8(3) ?
    C36 C41 C42 . . 111.7(2) ?
    C44 C41 C42 . . 107.7(3) ?
    C43 C41 C42 . . 106.4(3) ?
    C41 C42 H42A . . 109.5 ?
    C41 C42 H42B . . 109.5 ?
    H42A C42 H42B . . 109.5 ?
    C41 C42 H42C . . 109.5 ?
    H42A C42 H42C . . 109.5 ?
    H42B C42 H42C . . 109.5 ?
    C41 C43 H43A . . 109.5 ?
    C41 C43 H43B . . 109.5 ?
    H43A C43 H43B . . 109.5 ?
    C41 C43 H43C . . 109.5 ?
    H43A C43 H43C . . 109.5 ?
    H43B C43 H43C . . 109.5 ?
    C41 C44 H44A . . 109.5 ?
    C41 C44 H44B . . 109.5 ?
    H44A C44 H44B . . 109.5 ?
    C41 C44 H44C . . 109.5 ?
    H44A C44 H44C . . 109.5 ?
    H44B C44 H44C . . 109.5 ?
    O3 C51 C52 . . 120.2(3) ?
    O3 C51 C56 . . 122.0(3) ?
    C52 C51 C56 . . 117.7(3) ?
    C53 C52 C51 . . 120.4(3) ?
    C53 C52 C9 . . 115.9(3) ?
    C51 C52 C9 . . 123.4(3) ?
    C54 C53 C52 . . 122.2(3) ?
    C54 C53 H53 . . 118.9 ?
    C52 C53 H53 . . 118.9 ?
    C53 C54 C55 . . 116.5(3) ?
    C53 C54 C57 . . 123.1(3) ?
    C55 C54 C57 . . 120.4(3) ?
    C56 C55 C54 . . 124.7(3) ?
    C56 C55 H55 . . 117.7 ?
    C54 C55 H55 . . 117.7 ?
    C55 C56 C51 . . 118.4(3) ?
    C55 C56 C61 . . 121.5(3) ?
    C51 C56 C61 . . 120.0(3) ?
    C58 C57 C54 . . 112.4(3) ?
    C58 C57 C59 . . 107.6(3) ?
    C54 C57 C59 . . 110.3(3) ?
    C58 C57 C60 . . 108.5(3) ?
    C54 C57 C60 . . 108.9(3) ?
    C59 C57 C60 . . 109.1(3) ?
    C57 C58 H58A . . 109.5 ?
    C57 C58 H58B . . 109.5 ?
    H58A C58 H58B . . 109.5 ?
    C57 C58 H58C . . 109.5 ?
    H58A C58 H58C . . 109.5 ?
    H58B C58 H58C . . 109.5 ?
    C57 C59 H59A . . 109.5 ?
    C57 C59 H59B . . 109.5 ?
    H59A C59 H59B . . 109.5 ?
    C57 C59 H59C . . 109.5 ?
    H59A C59 H59C . . 109.5 ?
    H59B C59 H59C . . 109.5 ?
    C57 C60 H60A . . 109.5 ?
    C57 C60 H60B . . 109.5 ?
    H60A C60 H60B . . 109.5 ?
    C57 C60 H60C . . 109.5 ?
    H60A C60 H60C . . 109.5 ?
    H60B C60 H60C . . 109.5 ?
    C63 C61 C62 . . 107.6(3) ?
    C63 C61 C56 . . 111.1(2) ?
    C62 C61 C56 . . 112.2(3) ?
    C63 C61 C64 . . 109.6(3) ?
    C62 C61 C64 . . 107.8(3) ?
    C56 C61 C64 . . 108.5(3) ?
    C61 C62 H62A . . 109.5 ?
    C61 C62 H62B . . 109.5 ?
    H62A C62 H62B . . 109.5 ?
    C61 C62 H62C . . 109.5 ?
    H62A C62 H62C . . 109.5 ?
    H62B C62 H62C . . 109.5 ?
    C61 C63 H63A . . 109.5 ?
    C61 C63 H63B . . 109.5 ?
    H63A C63 H63B . . 109.5 ?
    C61 C63 H63C . . 109.5 ?
    H63A C63 H63C . . 109.5 ?
    H63B C63 H63C . . 109.5 ?
    C61 C64 H64A . . 109.5 ?
    C61 C64 H64B . . 109.5 ?
    H64A C64 H64B . . 109.5 ?
    C61 C64 H64C . . 109.5 ?
    H64A C64 H64C . . 109.5 ?
    H64B C64 H64C . . 109.5 ?
    C93 O4 C93 2_655 . 120.1(9) ?
    C94 C93 O4 . . 109.5(7) ?
    C94 C93 H93A . . 109.8 ?
    O4 C93 H93A . . 109.8 ?
    C94 C93 H93B . . 109.8 ?
    O4 C93 H93B . . 109.8 ?
    H93A C93 H93B . . 108.2 ?
    C93 C94 H94A . . 109.5 ?
    C93 C94 H94B . . 109.5 ?
    H94A C94 H94B . . 109.5 ?
    C93 C94 H94C . . 109.5 ?
    H94A C94 H94C . . 109.5 ?
    H94B C94 H94C . . 109.5 ?
loop_
    _geom_torsion_atom_site_label_1
    _geom_torsion_atom_site_label_2
    _geom_torsion_atom_site_label_3
    _geom_torsion_atom_site_label_4
    _geom_torsion_site_symmetry_1
    _geom_torsion_site_symmetry_2
    _geom_torsion_site_symmetry_3
    _geom_torsion_site_symmetry_4
    _geom_torsion
    _geom_torsion_publ_flag
    O2 Ce O1 C11 . . . . -78.9(4) ?
    O3 Ce O1 C11 . . . . -177.7(4) ?
    N3 Ce O1 C11 . . . . -48.1(5) ?
    N4 Ce O1 C11 . . . . 113.3(4) ?
    N2 Ce O1 C11 . . . . 10.8(4) ?
    N1 Ce O1 C11 . . . . 51.3(4) ?
    O1 Ce O2 C31 . . . . 171.1(4) ?
    O3 Ce O2 C31 . . . . -90.9(4) ?
    N3 Ce O2 C31 . . . . 0.5(4) ?
    N4 Ce O2 C31 . . . . -62.3(6) ?
    N2 Ce O2 C31 . . . . 102.6(4) ?
    N1 Ce O2 C31 . . . . 41.0(4) ?
    O1 Ce O3 C51 . . . . -75.9(4) ?
    O2 Ce O3 C51 . . . . -173.9(4) ?
    N3 Ce O3 C51 . . . . 117.4(4) ?
    N4 Ce O3 C51 . . . . 13.8(4) ?
    N2 Ce O3 C51 . . . . -47.5(5) ?
    N1 Ce O3 C51 . . . . 54.6(4) ?
    O1 Ce N1 C5 . . . . 80.51(19) ?
    O2 Ce N1 C5 . . . . -160.35(16) ?
    O3 Ce N1 C5 . . . . -39.17(19) ?
    N3 Ce N1 C5 . . . . -118.44(19) ?
    N4 Ce N1 C5 . . . . 3.20(16) ?
    N2 Ce N1 C5 . . . . 122.56(18) ?
    O1 Ce N1 C1 . . . . -39.7(2) ?
    O2 Ce N1 C1 . . . . 79.43(19) ?
    O3 Ce N1 C1 . . . . -159.39(18) ?
    N3 Ce N1 C1 . . . . 121.3(2) ?
    N4 Ce N1 C1 . . . . -117.0(2) ?
    N2 Ce N1 C1 . . . . 2.34(18) ?
    O1 Ce N1 C3 . . . . -159.51(19) ?
    O2 Ce N1 C3 . . . . -40.4(2) ?
    O3 Ce N1 C3 . . . . 80.8(2) ?
    N3 Ce N1 C3 . . . . 1.54(19) ?
    N4 Ce N1 C3 . . . . 123.2(2) ?
    N2 Ce N1 C3 . . . . -117.5(2) ?
    O1 Ce N2 C7 . . . . -8.5(2) ?
    O2 Ce N2 C7 . . . . 88.0(3) ?
    O3 Ce N2 C7 . . . . -39.0(4) ?
    N3 Ce N2 C7 . . . . 156.4(3) ?
    N4 Ce N2 C7 . . . . -96.0(3) ?
    N1 Ce N2 C7 . . . . -149.8(3) ?
    O1 Ce N2 C2 . . . . 171.1(2) ?
    O2 Ce N2 C2 . . . . -92.4(2) ?
    O3 Ce N2 C2 . . . . 140.6(3) ?
    N3 Ce N2 C2 . . . . -24.0(2) ?
    N4 Ce N2 C2 . . . . 83.6(2) ?
    N1 Ce N2 C2 . . . . 29.83(19) ?
    O1 Ce N3 C8 . . . . -39.6(4) ?
    O2 Ce N3 C8 . . . . -6.4(3) ?
    O3 Ce N3 C8 . . . . 90.3(3) ?
    N4 Ce N3 C8 . . . . 159.6(3) ?
    N2 Ce N3 C8 . . . . -94.1(3) ?
    N1 Ce N3 C8 . . . . -147.9(3) ?
    O1 Ce N3 C4 . . . . 139.9(2) ?
    O2 Ce N3 C4 . . . . 173.0(2) ?
    O3 Ce N3 C4 . . . . -90.2(2) ?
    N4 Ce N3 C4 . . . . -20.9(2) ?
    N2 Ce N3 C4 . . . . 85.4(2) ?
    N1 Ce N3 C4 . . . . 31.58(19) ?
    O1 Ce N4 C9 . . . . 87.4(3) ?
    O2 Ce N4 C9 . . . . -39.6(5) ?
    O3 Ce N4 C9 . . . . -9.2(2) ?
    N3 Ce N4 C9 . . . . -98.2(3) ?
    N2 Ce N4 C9 . . . . 155.8(3) ?
    N1 Ce N4 C9 . . . . -150.6(3) ?
    O1 Ce N4 C6 . . . . -92.6(2) ?
    O2 Ce N4 C6 . . . . 140.4(3) ?
    O3 Ce N4 C6 . . . . 170.9(2) ?
    N3 Ce N4 C6 . . . . 81.8(2) ?
    N2 Ce N4 C6 . . . . -24.2(2) ?
    N1 Ce N4 C6 . . . . 29.44(18) ?
    C5 N1 C1 C2 . . . . -152.9(2) ?
    C3 N1 C1 C2 . . . . 86.2(3) ?
    Ce N1 C1 C2 . . . . -33.3(3) ?
    C7 N2 C2 C1 . . . . 118.9(3) ?
    Ce N2 C2 C1 . . . . -60.8(3) ?
    N1 C1 C2 N2 . . . . 63.7(3) ?
    C5 N1 C3 C4 . . . . 86.2(3) ?
    C1 N1 C3 C4 . . . . -152.8(2) ?
    Ce N1 C3 C4 . . . . -33.2(3) ?
    C8 N3 C4 C3 . . . . 116.4(3) ?
    Ce N3 C4 C3 . . . . -63.2(3) ?
    N1 C3 C4 N3 . . . . 65.0(3) ?
    C1 N1 C5 C6 . . . . 85.3(3) ?
    C3 N1 C5 C6 . . . . -154.0(2) ?
    Ce N1 C5 C6 . . . . -34.5(3) ?
    C9 N4 C6 C5 . . . . 119.6(3) ?
    Ce N4 C6 C5 . . . . -60.4(3) ?
    N1 C5 C6 N4 . . . . 64.4(3) ?
    C2 N2 C7 C12 . . . . -173.6(3) ?
    Ce N2 C7 C12 . . . . 6.0(5) ?
    C4 N3 C8 C32 . . . . -171.8(3) ?
    Ce N3 C8 C32 . . . . 7.6(5) ?
    C6 N4 C9 C52 . . . . -174.6(3) ?
    Ce N4 C9 C52 . . . . 5.4(5) ?
    Ce O1 C11 C12 . . . . -7.3(5) ?
    Ce O1 C11 C16 . . . . 174.0(3) ?
    O1 C11 C12 C13 . . . . -178.1(3) ?
    C16 C11 C12 C13 . . . . 0.6(4) ?
    O1 C11 C12 C7 . . . . -3.5(4) ?
    C16 C11 C12 C7 . . . . 175.2(3) ?
    N2 C7 C12 C13 . . . . 177.0(3) ?
    N2 C7 C12 C11 . . . . 2.3(5) ?
    C11 C12 C13 C14 . . . . -0.6(4) ?
    C7 C12 C13 C14 . . . . -175.6(3) ?
    C12 C13 C14 C15 . . . . -0.3(4) ?
    C12 C13 C14 C17 . . . . -178.4(3) ?
    C13 C14 C15 C16 . . . . 1.3(5) ?
    C17 C14 C15 C16 . . . . 179.5(3) ?
    C14 C15 C16 C11 . . . . -1.3(5) ?
    C14 C15 C16 C21 . . . . -179.4(3) ?
    O1 C11 C16 C15 . . . . 179.0(3) ?
    C12 C11 C16 C15 . . . . 0.4(4) ?
    O1 C11 C16 C21 . . . . -2.9(4) ?
    C12 C11 C16 C21 . . . . 178.5(3) ?
    C13 C14 C17 C18 . . . . -11.6(5) ?
    C15 C14 C17 C18 . . . . 170.3(3) ?
    C13 C14 C17 C20 . . . . -131.4(4) ?
    C15 C14 C17 C20 . . . . 50.5(4) ?
    C13 C14 C17 C19 . . . . 108.1(4) ?
    C15 C14 C17 C19 . . . . -69.9(4) ?
    C15 C16 C21 C24 . . . . -121.6(3) ?
    C11 C16 C21 C24 . . . . 60.4(4) ?
    C15 C16 C21 C22 . . . . -1.4(4) ?
    C11 C16 C21 C22 . . . . -179.5(3) ?
    C15 C16 C21 C23 . . . . 117.1(3) ?
    C11 C16 C21 C23 . . . . -60.9(4) ?
    Ce O2 C31 C36 . . . . -174.5(3) ?
    Ce O2 C31 C32 . . . . 4.4(6) ?
    O2 C31 C32 C33 . . . . -177.0(3) ?
    C36 C31 C32 C33 . . . . 2.0(4) ?
    O2 C31 C32 C8 . . . . -5.4(4) ?
    C36 C31 C32 C8 . . . . 173.6(3) ?
    N3 C8 C32 C33 . . . . 171.4(3) ?
    N3 C8 C32 C31 . . . . -0.5(5) ?
    C31 C32 C33 C34 . . . . 0.5(4) ?
    C8 C32 C33 C34 . . . . -171.6(3) ?
    C32 C33 C34 C35 . . . . -1.7(4) ?
    C32 C33 C34 C37 . . . . 174.3(3) ?
    C33 C34 C35 C36 . . . . 0.5(5) ?
    C37 C34 C35 C36 . . . . -175.5(3) ?
    C34 C35 C36 C31 . . . . 2.0(5) ?
    C34 C35 C36 C41 . . . . 179.9(3) ?
    O2 C31 C36 C35 . . . . 175.8(3) ?
    C32 C31 C36 C35 . . . . -3.1(4) ?
    O2 C31 C36 C41 . . . . -2.1(4) ?
    C32 C31 C36 C41 . . . . 179.0(3) ?
    C33 C34 C37 C38 . . . . -66.9(4) ?
    C35 C34 C37 C38 . . . . 108.9(4) ?
    C33 C34 C37 C39 . . . . 172.7(3) ?
    C35 C34 C37 C39 . . . . -11.5(4) ?
    C33 C34 C37 C40 . . . . 52.5(4) ?
    C35 C34 C37 C40 . . . . -131.7(3) ?
    C35 C36 C41 C44 . . . . -112.8(3) ?
    C31 C36 C41 C44 . . . . 65.0(4) ?
    C35 C36 C41 C43 . . . . 125.3(3) ?
    C31 C36 C41 C43 . . . . -56.8(4) ?
    C35 C36 C41 C42 . . . . 6.3(4) ?
    C31 C36 C41 C42 . . . . -175.8(3) ?
    Ce O3 C51 C52 . . . . -11.0(5) ?
    Ce O3 C51 C56 . . . . 169.1(3) ?
    O3 C51 C52 C53 . . . . -176.6(3) ?
    C56 C51 C52 C53 . . . . 3.3(4) ?
    O3 C51 C52 C9 . . . . -2.7(4) ?
    C56 C51 C52 C9 . . . . 177.2(3) ?
    N4 C9 C52 C53 . . . . 177.4(3) ?
    N4 C9 C52 C51 . . . . 3.2(5) ?
    C51 C52 C53 C54 . . . . -1.9(4) ?
    C9 C52 C53 C54 . . . . -176.3(3) ?
    C52 C53 C54 C55 . . . . -1.0(4) ?
    C52 C53 C54 C57 . . . . -179.8(3) ?
    C53 C54 C55 C56 . . . . 2.5(5) ?
    C57 C54 C55 C56 . . . . -178.6(3) ?
    C54 C55 C56 C51 . . . . -1.1(5) ?
    C54 C55 C56 C61 . . . . 175.8(3) ?
    O3 C51 C56 C55 . . . . 178.1(3) ?
    C52 C51 C56 C55 . . . . -1.8(4) ?
    O3 C51 C56 C61 . . . . 1.1(4) ?
    C52 C51 C56 C61 . . . . -178.8(3) ?
    C53 C54 C57 C58 . . . . -12.0(4) ?
    C55 C54 C57 C58 . . . . 169.3(3) ?
    C53 C54 C57 C59 . . . . -132.0(3) ?
    C55 C54 C57 C59 . . . . 49.2(4) ?
    C53 C54 C57 C60 . . . . 108.3(3) ?
    C55 C54 C57 C60 . . . . -70.5(4) ?
    C55 C56 C61 C63 . . . . 124.3(3) ?
    C51 C56 C61 C63 . . . . -58.9(4) ?
    C55 C56 C61 C62 . . . . 3.8(4) ?
    C51 C56 C61 C62 . . . . -179.3(3) ?
    C55 C56 C61 C64 . . . . -115.2(3) ?
    C51 C56 C61 C64 . . . . 61.7(4) ?
    C93 O4 C93 C94 2_655 . . . -177.2(8) ?
data_global
_journal_date_recd_electronic     2010-09-29
_journal_date_accepted     2010-10-04
_journal_name_full     'Acta Crystallographica, Section E'
_journal_year     2010
_journal_volume     66
_journal_issue     11
_journal_page_first     m1386
_journal_page_last     m1386
_journal_paper_category     QM
_journal_coeditor_code     BT5368
_publ_contact_author_name     'Frank T. Edelmann'
_publ_contact_author_address
;
Chemisches Institut der Otto-von-Guericke-Universit\"at
Universit\"atsplatz 2
D-39116 Magdeburg
Germany
;
_publ_contact_author_email     'frank.edelmann@ovgu.de'
_publ_contact_author_fax     '+49-391-67-12933'
_publ_contact_author_phone     '+49-391-67-18327'
_publ_section_title
;\
Bis({tris[2-(3,5-di-<i>tert</i>-butyl-2-\
oxidobenzylideneamino)ethyl]amine}cerium(III)) diethyl ether solvate
;
loop_
    _publ_author_name
    _publ_author_footnote
    _publ_author_address
    'Dr\"ose, Peter' ?
;
Chemisches Institut der Otto-von-Guericke-Universit\"at
Universit\"atsplatz 2
D-39116 Magdeburg
Germany
;
    'Hrib, Cristian G.' ?
;
Chemisches Institut der Otto-von-Guericke-Universit\"at
Universit\"atsplatz 2
D-39116 Magdeburg
Germany
;
    'Edelmann, Frank T.' .
;
Chemisches Institut der Otto-von-Guericke-Universit\"at
Universit\"atsplatz 2
D-39116 Magdeburg
Germany
;
_publ_section_synopsis     .
