# Supplementary material for: Bis({tris[2-(3,5-di-tert-butyl-2-oxido­benzylideneamino)ethyl]amine}cerium(III)) diethyl ether solvate
Source: Acta Crystallogr Sect E Struct Rep Online. 2010 Oct 13;66(Pt 11):m1386. doi: 10.1107/S1600536810039565 (PMC3009372; doi:10.1107/S1600536810039565)
Supplement: Supplementary file 2 [file e-66-m1386-Isup2.hkl]

# 
# h,k,l, Fc-squared, Fo-squared, sigma(Fo-squared) and status flag 
# 
data_I
_shelx_title ' ip73 in C2/c' 
_shelx_refln_list_code          4 
_shelx_F_calc_maximum      821.15 
_exptl_crystal_F_000      4096.00 
_reflns_d_resolution_high  0.7500 
 
loop_ 
 _symmetry_equiv_pos_as_xyz 
 'x, y, z' 
 '-x, y, -z+1/2' 
 'x+1/2, y+1/2, z' 
 '-x+1/2, y+1/2, -z+1/2' 
 '-x, -y, -z' 
 'x, -y, z-1/2' 
 '-x+1/2, -y+1/2, -z' 
 'x+1/2, -y+1/2, z-1/2' 
 
_cell_length_a    27.8403 
_cell_length_b    16.3449 
_cell_length_c    24.8487 
_cell_angle_alpha  90.000 
_cell_angle_beta  111.395 
_cell_angle_gamma  90.000 
 
_shelx_F_squared_multiplier     1.000 
 
loop_ 
 _refln_index_h 
 _refln_index_k 
 _refln_index_l 
 _refln_F_squared_calc 
 _refln_F_squared_meas 
 _refln_F_squared_sigma 
 _refln_observed_status 
   4   0   0   259851.02   278151.31   2300.35 o 
   8   0   0   370364.31   381626.28   5066.16 o 
  10   0   0    50638.18    56487.86   1734.97 o 
  12   0   0   218207.20   232984.34   6586.82 o 
  14   0   0    84915.27    89097.89   2847.60 o 
  16   0   0     1241.12      610.77    365.13 o 
  18   0   0    80502.89    79997.34    624.05 o 
  20   0   0    33532.71    36891.72    504.55 o 
  22   0   0      185.53      962.62    385.05 o 
  24   0   0    24252.42    22140.34    464.71 o 
  26   0   0    32077.90    32071.96    590.85 o 
  28   0   0     3584.10     3511.92    431.52 o 
  30   0   0     1806.54     2330.21    444.80 o 
  32   0   0    21716.44    19856.60    511.19 o 
  34   0   0     2410.92     1938.52    557.66 o 
   3   1   0   119845.97   133404.72   8743.58 o 
   5   1   0     5155.77     5309.60    249.77 o 
   7   1   0     3155.03     3266.39    199.19 o 
   9   1   0   321212.31   344340.59   5822.89 o 
  11   1   0    19272.70    17975.69    435.03 o 
  13   1   0     7048.09     6850.44    202.19 o 
  15   1   0    16296.32    16219.37    388.32 o 
  17   1   0    33516.35    32461.70    373.52 o 
  19   1   0     3465.42     4310.06    600.81 o 
  21   1   0    39354.26    39756.01    394.16 o 
  23   1   0    64706.09    60477.88    680.47 o 
  25   1   0     3501.30     4003.30    293.37 o 
  27   1   0     9211.03     8993.13    314.52 o 
  29   1   0    18624.69    18761.44    369.47 o 
  31   1   0     2632.46     3115.04    431.52 o 
  33   1   0     7998.45     7855.75   1009.10 o 
   2   2   0   169388.30   187147.30   2243.91 o 
   4   2   0    62837.89    74751.09   3930.16 o 
   6   2   0    47306.20    46232.24    455.41 o 
   8   2   0    18799.60    19304.97    311.04 o 
  10   2   0     6242.82     6965.28    262.82 o 
  12   2   0   103171.30   104783.88    692.56 o 
  14   2   0    25301.67    25175.22    661.18 o 
  16   2   0      895.07      762.50    187.44 o 
  18   2   0    41946.50    41596.04    352.68 o 
  20   2   0    20107.47    20660.56    290.89 o 
  22   2   0      930.26      867.50    279.28 o 
  24   2   0    32456.01    31370.14    376.00 o 
  26   2   0    13949.62    14747.83    326.03 o 
  28   2   0     1076.88     1024.46    302.06 o 
  30   2   0    17799.05    18127.14    345.01 o 
  32   2   0    19776.08    19753.62    570.94 o 
  34   2   0      291.24      663.34    640.64 o 
   1   3   0    30758.70    26734.38   1029.01 o 
   3   3   0     7392.38     6685.25    703.71 o 
   5   3   0    19759.51    19672.41    567.62 o 
   7   3   0    19430.26    19235.75    360.28 o 
   9   3   0   178976.31   181616.02   1465.91 o 
  11   3   0    37388.09    39461.59    366.93 o 
  13   3   0    19659.99    22688.93    289.40 o 
  15   3   0    50329.70    49962.88   1339.43 o 
  17   3   0    49243.61    52045.48    821.41 o 
  19   3   0     1027.11     1901.36    463.80 o 
  21   3   0    27260.56    26484.63    444.99 o 
  23   3   0    43068.62    42665.81    372.65 o 
  25   3   0      204.74      618.70    349.70 o 
  27   3   0    17360.23    17146.49    337.60 o 
  29   3   0    26354.82    26735.80    600.81 o 
  31   3   0     1131.37      980.69    341.00 o 
  33   3   0    13373.68    11514.54    376.00 o 
   0   4   0   111510.78   112002.92   1420.70 o 
   2   4   0    53726.39    51337.71   1095.40 o 
   4   4   0    46655.37    49312.88   1035.65 o 
   6   4   0    17155.78    16232.13    942.71 o 
   8   4   0    72670.88    72561.59    651.02 o 
  10   4   0    45217.81    47361.08    385.77 o 
  12   4   0    50369.88    53600.18    763.29 o 
  14   4   0    39145.44    36210.96    420.21 o 
  16   4   0        6.15      500.66    186.57 o 
  18   4   0    35296.22    36962.62    751.25 o 
  20   4   0    66303.81    66217.93   1102.53 o 
  22   4   0        5.48      315.34    323.13 o 
  24   4   0    40512.20    39029.41    610.77 o 
  26   4   0    25352.67    25937.60    349.70 o 
  28   4   0      254.76      555.25    305.38 o 
  30   4   0     7868.43     8031.30    362.92 o 
  32   4   0     8245.83     7984.40    366.84 o 
   1   5   0     5832.51     6857.40    456.53 o 
   3   5   0    28964.87    25034.85    770.10 o 
   5   5   0     7405.12     6340.04    544.38 o 
   7   5   0    38975.81    42123.43   1457.21 o 
   9   5   0    28145.03    26002.50    337.62 o 
  11   5   0    76324.73    79635.92    428.31 o 
  13   5   0      233.15      286.99    223.34 o 
  15   5   0    41066.10    39876.51    316.49 o 
  17   5   0    48747.52    50110.23   1237.07 o 
  19   5   0     2336.42     2517.18    212.47 o 
  21   5   0    53212.59    52596.58    731.34 o 
  23   5   0    28738.02    28404.52    460.71 o 
  25   5   0      284.72      444.53    292.69 o 
  27   5   0    21321.91    19787.65   1065.53 o 
  29   5   0    23059.88    23254.77    936.07 o 
  31   5   0      205.89      486.91    314.41 o 
  33   5   0    15948.96    15915.59    385.92 o 
   0   6   0   149463.36   155254.59   1334.40 o 
   2   6   0    81128.20    75469.85   4604.00 o 
   4   6   0    18411.87    17546.30    637.32 o 
   6   6   0   111084.59   116082.81   5506.87 o 
   8   6   0    21974.74    21249.78    614.09 o 
  10   6   0    14163.29    15626.92    439.52 o 
  12   6   0    95465.88    93948.80   1257.31 o 
  14   6   0    63273.25    63904.59    868.53 o 
  16   6   0     2034.09     2232.23    228.81 o 
  18   6   0    37711.35    38740.57   1144.12 o 
  20   6   0    41557.10    42661.82    452.46 o 
  22   6   0        7.50      167.51    253.13 o 
  24   6   0    20752.09    19998.74    506.06 o 
  26   6   0    23657.92    22656.40    379.64 o 
  28   6   0       28.14      -40.56    337.98 o 
  30   6   0     7198.82     7010.73    360.42 o 
  32   6   0    13421.26    13463.85    383.69 o 
   1   7   0    21862.56    24490.28    843.12 o 
   3   7   0    42643.88    34096.34   1511.47 o 
   5   7   0     8345.41     7608.05    604.13 o 
   7   7   0     6410.29     8110.81    424.88 o 
   9   7   0    91332.34    96501.36    916.15 o 
  11   7   0    64336.51    60707.58   1089.68 o 
  13   7   0     2622.14     3261.44    265.59 o 
  15   7   0    31025.37    30425.29    316.40 o 
  17   7   0    34050.71    36402.12   1704.21 o 
  19   7   0      336.98      390.59    215.39 o 
  21   7   0    22930.49    22795.09    487.62 o 
  23   7   0    25736.99    24910.24    795.26 o 
  25   7   0     2837.37     3184.22    333.38 o 
  27   7   0    11102.86    12081.17    330.73 o 
  29   7   0    13767.69    14677.71   1005.78 o 
  31   7   0      980.46      690.34    319.11 o 
   0   8   0   405506.91   408743.25   1865.50 o 
   2   8   0    68624.52    65959.91   1455.96 o 
   4   8   0     4225.53     3598.86    272.92 o 
   6   8   0    85931.02    87532.74   4340.60 o 
   8   8   0    77409.94    56902.98  32025.50 o 
  10   8   0     2876.10     3631.05    286.98 o 
  12   8   0    74893.23    74098.61   1311.16 o 
  14   8   0    52863.39    55830.12    544.06 o 
  16   8   0     1202.07     1141.85    250.07 o 
  18   8   0    28599.45    30033.65    697.53 o 
  20   8   0    35961.28    35226.66    350.21 o 
  22   8   0     1242.35     1388.69    261.60 o 
  24   8   0    23389.36    23591.76    339.12 o 
  26   8   0    25199.30    24833.16    564.30 o 
  28   8   0     3643.01     3698.04    323.91 o 
  30   8   0     5471.44     4433.47    358.90 o 
  32   8   0    10794.58     9466.36    379.47 o 
   1   9   0    45412.76    47042.79    637.32 o 
   3   9   0   223574.58   227738.64   4496.03 o 
   5   9   0    31418.24    31980.38   1015.22 o 
   7   9   0    20944.65    21933.69    979.75 o 
   9   9   0    97386.05   105583.21    949.35 o 
  11   9   0    33703.22    32263.74    392.35 o 
  13   9   0     2766.59     2295.64    291.90 o 
  15   9   0    45146.18    46016.98    356.05 o 
  17   9   0    25434.53    27286.80   2453.46 o 
  19   9   0     1088.73     1158.48    217.51 o 
  21   9   0    25477.36    24820.39    319.28 o 
  23   9   0    30329.89    30207.36    336.97 o 
  25   9   0     2124.01     2390.28    285.10 o 
  27   9   0     6005.73     5568.04    347.73 o 
  29   9   0    12022.00    11896.72    985.86 o 
  31   9   0     2471.90     2985.42    683.79 o 
   0  10   0    90596.94    81325.10    916.15 o 
   2  10   0    30017.63    29382.83    458.38 o 
   4  10   0    10216.59     9989.84    314.16 o 
   6  10   0   107971.09   113037.91   4645.48 o 
   8  10   0     7258.30     6384.45    367.41 o 
  10  10   0     8813.18     9064.22    304.77 o 
  12  10   0    40961.55    40109.71    906.19 o 
  14  10   0    17358.35    17345.06    349.32 o 
  16  10   0      146.84      180.57    270.73 o 
  18  10   0    24229.40    25526.84    624.76 o 
  20  10   0    26622.65    24559.11    645.22 o 
  22  10   0     1505.32     1892.73    298.52 o 
  24  10   0    17333.97    17934.27    306.08 o 
  26  10   0    21147.54    21021.87   1384.19 o 
  28  10   0       19.33      429.56    342.95 o 
  30  10   0     2957.57     2905.38    564.30 o 
   1  11   0    34929.09    33501.67    567.62 o 
   3  11   0    53642.34    53993.29   1570.07 o 
   5  11   0    19904.10    20456.76    527.96 o 
   7  11   0    21673.88    21266.67   1708.52 o 
   9  11   0    47415.87    42412.60   3040.56 o 
  11  11   0     5647.41     5493.90    282.72 o 
  13  11   0     4945.64     5092.46    307.85 o 
  15  11   0    36802.85    36149.64    471.35 o 
  17  11   0     9573.58    11047.48    304.15 o 
  19  11   0     2470.62     3157.32    675.34 o 
  21  11   0    15687.99    15220.82    324.80 o 
  23  11   0    20086.37    20295.45    326.30 o 
  25  11   0       89.43      233.36    336.56 o 
  27  11   0    15301.52    14692.63    501.23 o 
  29  11   0    17324.75    16625.23   1185.02 o 
   0  12   0    34828.81    30730.93    643.96 o 
   2  12   0     4572.43     4570.93    361.07 o 
   4  12   0     6561.69     6494.65    374.21 o 
   6  12   0    28522.66    29836.27    544.91 o 
   8  12   0     7500.32     7022.43    315.04 o 
  10  12   0    20414.11    17943.76    774.77 o 
  12  12   0    15338.08    16469.96    671.49 o 
  14  12   0    12720.33    12610.47    529.65 o 
  16  12   0      877.57      976.32    304.11 o 
  18  12   0    16917.54    17997.45    374.55 o 
  20  12   0    16738.22    16698.62    779.75 o 
  22  12   0     1892.61     1799.30    275.10 o 
  24  12   0    17302.03    16434.45    404.53 o 
  26  12   0    21189.79    21567.21   2001.59 o 
  28  12   0     1389.77     1253.52    354.11 o 
   1  13   0    16277.98    14959.54    401.18 o 
   3  13   0    60467.32    62128.68   1565.47 o 
   5  13   0    25902.59    25957.18   1092.08 o 
   7  13   0    14604.81    15007.23    492.06 o 
   9  13   0    30485.70    29525.20   1254.35 o 
  11  13   0    18478.17    19621.71    566.09 o 
  13  13   0      274.12      602.88    301.80 o 
  15  13   0    19313.14    20015.28    772.52 o 
  17  13   0    16076.78    15876.53    636.11 o 
  19  13   0      485.61      665.19    327.00 o 
  21  13   0    10664.90    11496.10    380.71 o 
  23  13   0    19182.85    18890.82    421.75 o 
  25  13   0      321.36      340.15    347.60 o 
  27  13   0     9272.32     8683.30    421.79 o 
   0  14   0    51660.18    52512.23   3349.27 o 
   2  14   0    14617.76    12970.80   1715.32 o 
   4  14   0    13542.94    12974.80    425.77 o 
   6  14   0    29233.41    30442.58    483.20 o 
   8  14   0    10178.58    10846.62    486.37 o 
  10  14   0     3235.05     3202.69    246.34 o 
  12  14   0    21045.79    22329.97   1008.14 o 
  14  14   0    54380.62    53763.84   1618.84 o 
  16  14   0     2542.10     2552.60    417.01 o 
  18  14   0    23239.44    21264.57    687.07 o 
  20  14   0    16442.41    17245.63    889.25 o 
  22  14   0     2345.49     1974.27    349.32 o 
  24  14   0     9440.04     9699.26    570.94 o 
  26  14   0    11467.50     9850.06   3106.95 o 
   1  15   0    12138.88    12297.03    422.49 o 
   3  15   0    33463.83    34962.17    453.54 o 
   5  15   0    16102.97    15739.57    428.75 o 
   7  15   0      549.13      813.69    369.47 o 
   9  15   0    52428.64    53933.10   1063.63 o 
  11  15   0    15070.61    14654.37    286.51 o 
  13  15   0      886.00     1186.43    274.77 o 
  15  15   0    14366.43    14732.71    616.14 o 
  17  15   0    20867.19    20482.79    516.88 o 
  19  15   0       68.84      277.10    311.68 o 
  21  15   0     8959.88     8743.64    332.26 o 
  23  15   0    16817.99    16221.92    403.51 o 
  25  15   0      213.26      782.13    411.60 o 
   0  16   0    60421.00    58700.12    863.04 o 
   2  16   0     8157.49     7890.00    419.68 o 
   4  16   0     2377.07     2573.26    409.84 o 
   6  16   0    37417.93    36551.73    526.21 o 
   8  16   0    11815.10    12540.67    352.08 o 
  10  16   0      320.93      613.39    276.94 o 
  12  16   0    33830.84    33390.77    653.51 o 
  14  16   0    27834.32    27628.75    939.06 o 
  16  16   0      139.41      531.07    268.59 o 
  18  16   0    18928.78    18122.58    332.56 o 
  20  16   0    13225.00    14003.78    662.13 o 
  22  16   0      100.87      243.62    381.73 o 
   1  17   0     1723.90     2140.03    409.13 o 
   3  17   0    35269.96    35586.63    525.43 o 
   5  17   0    14409.67    13891.87    462.46 o 
   7  17   0    11666.27    10914.04    342.26 o 
   9  17   0    24829.70    25179.49    391.41 o 
  11  17   0     4997.37     5129.60    309.83 o 
  13  17   0     3619.80     3799.40    305.64 o 
  15  17   0    21304.09    21876.89    370.23 o 
  17  17   0     3855.31     4114.63    289.41 o 
  19  17   0      231.28      391.77    266.57 o 
  21  17   0    11040.22    10802.28    357.40 o 
   0  18   0    17291.54    18236.74    723.63 o 
   2  18   0    14119.02    14404.51    490.54 o 
   4  18   0     6147.99     6094.12    489.63 o 
   6  18   0    31247.62    31513.64    460.69 o 
   8  18   0    11134.90    10931.03    402.87 o 
  10  18   0     1895.36     2142.36    344.26 o 
  12  18   0    13267.98    13908.16    379.79 o 
  14  18   0    11750.52    11696.67    372.91 o 
  16  18   0        4.28       95.76    271.76 o 
  18  18   0    12897.27    12645.64    404.97 o 
   1  19   0     4889.73     5750.12    493.24 o 
   3  19   0    22170.24    21613.19    430.77 o 
   5  19   0     5410.62     5456.73    373.72 o 
   7  19   0     4748.30     5160.93    361.90 o 
   9  19   0    10960.39    10994.40    385.02 o 
  11  19   0     5380.09     5536.02    373.27 o 
  13  19   0     1535.07     2089.90    329.57 o 
  15  19   0    14330.75    15297.86    565.38 o 
   0  20   0    14619.65    14917.92    549.06 o 
   2  20   0     7477.09     7800.54    409.33 o 
   4  20   0     2954.07     3086.84    364.03 o 
   6  20   0    18867.84    18572.60    670.37 o 
   8  20   0     4180.24     4335.41    398.84 o 
  10  20   0      725.98      718.60    369.98 o 
  12  20   0    11031.83    11158.73    408.30 o 
   1  21   0     3405.58     3780.12    387.04 o 
   3  21   0    15117.42    15134.64    433.07 o 
   5  21   0     5534.15     5659.06    395.10 o 
   7  21   0     1804.63     1841.56    388.96 o 
   9  21   0     8021.07     7381.30    460.23 o 
 -33   1   1     2299.92     2750.40    404.97 o 
 -31   1   1      163.94     1064.10    334.91 o 
 -29   1   1        2.78      458.08    302.54 o 
 -27   1   1       69.99       73.03    292.11 o 
 -25   1   1      131.26       86.97    279.28 o 
 -23   1   1      404.83      495.60    283.98 o 
 -21   1   1     3820.00     4360.60    233.41 o 
 -19   1   1        1.02     -155.63    185.80 o 
 -17   1   1      464.60      657.06    191.69 o 
 -15   1   1      372.66      395.56    169.72 o 
 -13   1   1     3398.99     3484.54    172.63 o 
 -11   1   1     3376.76     4327.97    214.80 o 
  -9   1   1     1354.10     1692.79    216.32 o 
  -7   1   1     1506.51     1628.73    219.00 o 
  -5   1   1    45632.99    48015.72    434.69 o 
  -3   1   1      410.17      666.44    285.12 o 
   3   1   1    51776.12    56469.49   1148.51 o 
   5   1   1   222661.55   248896.72   5840.34 o 
   7   1   1    73152.97    79015.00   1035.90 o 
   9   1   1    26674.04    28466.44    453.05 o 
  11   1   1    44842.86    48587.76    381.45 o 
  13   1   1    28427.20    32497.07    787.03 o 
  15   1   1     2946.76     2148.44    262.88 o 
  17   1   1      262.95      171.67    291.90 o 
  19   1   1     6278.54     6870.20    298.20 o 
  21   1   1     2666.50     2134.39    283.98 o 
  23   1   1      322.19      292.11    281.66 o 
  25   1   1     1205.95     1200.85    283.75 o 
  27   1   1      192.66      402.26    302.06 o 
  29   1   1      394.96      239.55    333.23 o 
  31   1   1       69.51      195.47    344.44 o 
  33   1   1       49.57       72.59    319.11 o 
 -34   2   1      126.93      653.59    353.97 o 
 -32   2   1        0.80      419.04    421.56 o 
 -30   2   1      196.91     1492.19    524.46 o 
 -28   2   1      176.13      104.85    541.06 o 
 -26   2   1     1057.12     1024.34    325.30 o 
 -24   2   1     2516.30     3133.38    398.33 o 
 -22   2   1     1921.69     1834.21    229.78 o 
 -20   2   1      297.82      489.05    188.19 o 
 -18   2   1      163.37      339.14    184.59 o 
 -16   2   1     1394.93     1510.02    256.63 o 
 -14   2   1      531.40     1442.23    188.70 o 
 -12   2   1    10280.00    11642.32    326.42 o 
 -10   2   1     1226.00     1427.38    187.08 o 
  -8   2   1     2006.89     2076.08    192.86 o 
  -6   2   1    12784.92    11843.54    347.22 o 
  -4   2   1      156.37      101.45    363.91 o 
  -2   2   1     5553.47     5695.06    375.59 o 
   0   2   1    18029.70    14001.19    690.43 o 
   2   2   1     6166.27     6406.43    823.21 o 
   4   2   1    26617.26    29688.64    876.32 o 
   6   2   1     1674.99     2556.42    285.61 o 
   8   2   1     6111.18     6415.07    241.55 o 
  10   2   1     1416.25     1123.83    205.98 o 
  12   2   1    17268.06    20377.50    460.83 o 
  14   2   1        4.40      131.56    264.16 o 
  16   2   1      542.20      418.01    206.91 o 
  18   2   1        5.79      240.96    279.04 o 
  20   2   1    11133.62    10149.74    365.13 o 
  22   2   1     8240.46     8422.42    833.17 o 
  24   2   1      127.19     -279.28    279.28 o 
  26   2   1      111.01       76.35    587.53 o 
  28   2   1      237.41      484.72    726.95 o 
  30   2   1       38.52     -189.38    316.84 o 
  32   2   1      610.66      640.84    690.43 o 
 -33   3   1      238.96      667.54    319.11 o 
 -31   3   1        8.87      293.51    309.72 o 
 -29   3   1     1159.79     1934.35    373.18 o 
 -27   3   1       57.47      -72.12    560.98 o 
 -25   3   1      557.10      960.39    279.05 o 
 -23   3   1     2352.51     2610.67    245.62 o 
 -21   3   1      346.06      410.12    209.71 o 
 -19   3   1     1950.09     1948.12    185.49 o 
 -17   3   1     1152.86     1235.10    308.19 o 
 -15   3   1     1709.65     1468.40    223.21 o 
 -13   3   1     2037.54     2042.34    240.37 o 
 -11   3   1     9130.17    11687.43    279.19 o 
  -9   3   1        5.09      219.55    242.64 o 
  -7   3   1    16128.51    16943.91    317.56 o 
  -5   3   1     5804.38     5945.19    398.69 o 
  -3   3   1    12291.17    10874.33    730.27 o 
  -1   3   1     2864.10     4647.15    663.88 o 
   1   3   1    20056.43    18180.54    864.59 o 
   3   3   1     7149.85     6426.34    776.74 o 
   5   3   1     3816.11     4660.43    590.85 o 
   7   3   1     7398.94     7976.80    291.09 o 
   9   3   1      388.85      924.05    256.95 o 
  11   3   1    13609.63    16498.92    365.08 o 
  13   3   1     2769.49     3776.56    197.04 o 
  15   3   1     2202.97     1832.53    223.17 o 
  17   3   1       47.42      483.53    255.28 o 
  19   3   1       29.42     -255.03    255.03 o 
  21   3   1    24142.57    21967.39    326.23 o 
  23   3   1        0.64      141.63    274.35 o 
  25   3   1      910.09     1659.24    826.53 o 
  27   3   1      367.88      523.28    302.76 o 
  29   3   1      710.30     1172.01    304.70 o 
  31   3   1     2206.70     2532.80    323.91 o 
  33   3   1        5.33      723.67    428.20 o 
 -34   4   1      400.02      262.23    319.21 o 
 -32   4   1      257.70      251.71    352.25 o 
 -30   4   1       29.54      387.28    959.30 o 
 -28   4   1      223.03     1140.98    329.74 o 
 -26   4   1        4.61      362.38    288.44 o 
 -24   4   1       48.51      -64.74    317.24 o 
 -22   4   1     1340.41     1301.95    235.94 o 
 -20   4   1      980.47      891.39    216.68 o 
 -18   4   1      424.66      396.30    223.34 o 
 -16   4   1     2510.76     2879.26    213.34 o 
 -14   4   1     6290.78     6711.45    240.99 o 
 -12   4   1    15356.68    17986.52    293.04 o 
 -10   4   1    11392.36    13175.56    272.61 o 
  -8   4   1     7577.82     8180.18    288.18 o 
  -6   4   1      725.49      796.15    370.50 o 
  -4   4   1      696.30     1141.87    604.13 o 
  -2   4   1     7251.21     8530.84    697.07 o 
   0   4   1      966.45      369.73    422.23 o 
   2   4   1     5669.07     3512.92    557.67 o 
   4   4   1     1699.77     1002.46    630.68 o 
   6   4   1     1522.64     1799.11    504.55 o 
   8   4   1    13103.14    15129.86    716.99 o 
  10   4   1     3365.37     3598.05    269.38 o 
  12   4   1    19517.98    21440.04    436.02 o 
  14   4   1     4365.46     5246.28    335.38 o 
  16   4   1      936.61      691.43    233.29 o 
  18   4   1     5187.21     5204.33    222.11 o 
  20   4   1      935.14      884.32    278.83 o 
  22   4   1       45.07      160.78    395.01 o 
  24   4   1       79.09     -353.84    353.84 o 
  26   4   1      499.05     1256.50    414.92 o 
  28   4   1     1374.51     1009.96    348.54 o 
  30   4   1       35.14      225.52    597.49 o 
  32   4   1       52.31     -352.34    869.68 o 
 -33   5   1       72.55      452.85    570.94 o 
 -31   5   1      150.56      588.02    346.11 o 
 -29   5   1      113.49      585.94    337.98 o 
 -27   5   1      587.30      412.91    298.06 o 
 -25   5   1      414.77      390.09    235.96 o 
 -23   5   1     5546.98     5411.34    266.64 o 
 -21   5   1     5343.39     5056.58    220.45 o 
 -19   5   1      284.77      103.38    246.56 o 
 -17   5   1     3821.11     4197.82    234.22 o 
 -15   5   1     3067.72     3536.26    219.66 o 
 -13   5   1      212.46      630.54    221.03 o 
 -11   5   1       11.26     -210.45    237.11 o 
  -9   5   1      320.63      420.60    229.91 o 
  -7   5   1    19727.70    20388.44    401.50 o 
  -5   5   1    14862.60    15999.47    630.68 o 
  -3   5   1     6980.98     7515.10    617.41 o 
  -1   5   1     2091.58     3220.35    429.97 o 
   1   5   1      706.26      556.52    361.35 o 
   3   5   1      260.34      154.61    443.30 o 
   5   5   1      650.88     1221.54    564.30 o 
   7   5   1     5748.69     5789.02    517.83 o 
   9   5   1     8105.34     8848.14    620.73 o 
  11   5   1        7.01      -15.39    244.21 o 
  13   5   1     3813.17     4710.31    245.31 o 
  15   5   1     1731.42     2133.46    199.62 o 
  17   5   1       44.42      654.27    260.46 o 
  19   5   1     1588.11     1389.96    249.12 o 
  21   5   1     1897.56     2722.01    547.70 o 
  23   5   1     1551.29     1637.06    311.90 o 
  25   5   1     1834.52     1982.15    296.73 o 
  27   5   1      126.20      392.00    521.14 o 
  29   5   1      130.32      550.42    314.41 o 
  31   5   1       16.34      261.75    346.11 o 
  33   5   1     1149.02      692.55    330.93 o 
 -32   6   1      414.28      780.41    501.23 o 
 -30   6   1      186.73     -149.29    384.85 o 
 -28   6   1      762.95      137.17    333.38 o 
 -26   6   1     1117.19     1078.30    395.23 o 
 -24   6   1     5072.86     5185.71    250.40 o 
 -22   6   1        2.97      199.47    212.03 o 
 -20   6   1     1535.39     1433.51    215.98 o 
 -18   6   1      415.32      803.29    283.22 o 
 -16   6   1     4669.00     4109.24    254.54 o 
 -14   6   1     6414.01     5694.81    243.24 o 
 -12   6   1      956.90      711.78    247.09 o 
 -10   6   1     1059.13      536.64    246.03 o 
  -8   6   1     2360.71     3064.85    310.75 o 
  -6   6   1     1048.61     1261.37    491.27 o 
  -4   6   1      364.55      285.47    570.94 o 
  -2   6   1     1114.22     2233.70    378.85 o 
   0   6   1      980.75     1298.89    376.82 o 
   2   6   1      251.06      403.83    317.34 o 
   4   6   1     7277.12     6275.47    560.98 o 
   6   6   1     3159.38     4195.71    497.91 o 
   8   6   1     3207.76     4206.33    594.17 o 
  10   6   1      754.20      103.06    283.48 o 
  12   6   1      463.44      854.69    268.25 o 
  14   6   1     1255.64     2273.92    213.38 o 
  16   6   1     2743.08     2950.68    206.90 o 
  18   6   1     6148.48     6564.18    246.24 o 
  20   6   1     1411.06     1689.24    232.38 o 
  22   6   1      928.90     1164.64    301.25 o 
  24   6   1      205.86      511.71    527.78 o 
  26   6   1       22.60     -175.36    373.00 o 
  28   6   1     1876.68     1977.85    343.97 o 
  30   6   1      303.64      915.20    693.75 o 
  32   6   1      371.13      917.01    454.76 o 
 -33   7   1       10.64      898.91    458.08 o 
 -31   7   1      386.91      450.11    481.31 o 
 -29   7   1        0.13     -193.26    634.00 o 
 -27   7   1      116.52      181.14    594.17 o 
 -25   7   1     1273.83     1442.73    293.68 o 
 -23   7   1        0.99     -151.60    251.88 o 
 -21   7   1       71.60       59.04    226.98 o 
 -19   7   1       13.43      386.62    246.17 o 
 -17   7   1      670.82      606.76    229.51 o 
 -15   7   1       57.90      330.96    246.03 o 
 -13   7   1     2174.38     1954.78    231.65 o 
 -11   7   1    16350.47    19591.54    320.67 o 
  -9   7   1     3901.46     5206.90    302.96 o 
  -7   7   1     2419.38     2336.85    477.99 o 
  -5   7   1       12.16       46.47    477.99 o 
  -3   7   1      929.44     1004.31    335.03 o 
  -1   7   1      434.65      519.04    332.90 o 
   1   7   1    13373.93    12631.07    497.91 o 
   3   7   1     8784.02     9544.78    407.99 o 
   5   7   1      291.96      832.33    382.57 o 
   7   7   1       68.38      114.95    339.23 o 
   9   7   1        1.66      212.44    305.13 o 
  11   7   1      955.01      585.19    280.74 o 
  13   7   1      640.06      542.39    245.21 o 
  15   7   1     1891.69     1685.50    218.09 o 
  17   7   1     3200.61     3598.35    257.87 o 
  19   7   1       41.75      681.04    255.00 o 
  21   7   1      485.15      766.56    244.86 o 
  23   7   1      290.52      232.12    314.20 o 
  25   7   1     1839.09     1871.18    334.91 o 
  27   7   1        4.51      347.54    336.56 o 
  29   7   1      854.39      931.40    341.33 o 
  31   7   1      255.20       46.60    349.32 o 
 -32   8   1      334.65      355.17    328.60 o 
 -30   8   1       18.23      420.72    314.41 o 
 -28   8   1      445.37      872.10    339.74 o 
 -26   8   1       24.03      268.27    263.82 o 
 -24   8   1      441.22      978.03    296.10 o 
 -22   8   1        1.55      140.64    230.40 o 
 -20   8   1      186.00      352.36    226.28 o 
 -18   8   1       61.14      433.81    248.13 o 
 -16   8   1      399.62      508.63    248.07 o 
 -14   8   1     1600.53     1655.87    230.17 o 
 -12   8   1     2151.52     2237.25    271.42 o 
 -10   8   1     2210.07     2873.98    378.41 o 
  -8   8   1      771.74     1046.60    321.33 o 
  -6   8   1       50.94        0.00    458.08 o 
  -4   8   1     1460.90     1042.29    477.99 o 
  -2   8   1    20416.17    20218.68    899.55 o 
   0   8   1     1648.16     2684.08    349.70 o 
   2   8   1      111.98      110.71    292.42 o 
   4   8   1        1.73       55.17    301.45 o 
   6   8   1      117.57      158.25    373.18 o 
   8   8   1      817.14     1123.71    282.01 o 
  10   8   1     6313.55     5387.94   1424.02 o 
  12   8   1     1933.94     2328.50    438.16 o 
  14   8   1      697.64      316.26    229.33 o 
  16   8   1      182.00      247.51    206.35 o 
  18   8   1     3860.93     3521.33    261.77 o 
  20   8   1      199.67       47.75    242.64 o 
  22   8   1     1690.68     1873.41    313.25 o 
  24   8   1      303.54     1023.71    322.00 o 
  26   8   1      582.99      910.60    339.68 o 
  28   8   1       11.05       82.76    404.97 o 
  30   8   1      314.96      595.67    316.84 o 
 -31   9   1       62.78      518.30    391.79 o 
 -29   9   1      100.29      411.55    311.51 o 
 -27   9   1       42.36      397.92    303.66 o 
 -25   9   1     2284.22     2152.45    266.10 o 
 -23   9   1       33.40      367.98    277.33 o 
 -21   9   1     1946.81     1832.01    242.13 o 
 -19   9   1     2751.36     2526.19    261.64 o 
 -17   9   1     2699.10     3034.56    276.97 o 
 -15   9   1     2304.24     2279.56    241.48 o 
 -13   9   1      378.38      606.34    261.38 o 
 -11   9   1     1665.57     1618.50    318.80 o 
  -9   9   1      603.41     1248.92    311.51 o 
  -7   9   1     5818.08     5430.52    551.02 o 
  -5   9   1      520.61      630.68    458.08 o 
  -3   9   1       11.99      200.13    321.33 o 
  -1   9   1      323.61      344.33    349.73 o 
   1   9   1      190.33       68.77    342.74 o 
   3   9   1     1629.26     2551.47    305.17 o 
   5   9   1    10794.99    11800.61    684.55 o 
   7   9   1    13568.58    14226.27    740.22 o 
   9   9   1       80.45      506.29    246.65 o 
  11   9   1     1218.24     2223.99    537.74 o 
  13   9   1     3158.89     4151.39    338.50 o 
  15   9   1     1662.88     1781.73    286.64 o 
  17   9   1      713.05      558.64    253.85 o 
  19   9   1       70.45       75.33    256.95 o 
  21   9   1     4890.93     4722.85    277.44 o 
  23   9   1     1041.60      603.38    391.69 o 
  25   9   1      434.78      761.95    370.50 o 
  27   9   1       44.21      343.49    336.56 o 
  29   9   1        7.18      922.04    350.50 o 
  31   9   1     1015.35      995.86    401.34 o 
 -30  10   1      879.44      497.82    879.64 o 
 -28  10   1      464.67      286.44    444.80 o 
 -26  10   1      449.74      638.62    288.18 o 
 -24  10   1      192.57      828.69    279.81 o 
 -22  10   1      934.04     1693.69    296.19 o 
 -20  10   1      496.17      454.98    239.92 o 
 -18  10   1        9.43      235.20    278.04 o 
 -16  10   1     2396.35     2338.00    275.61 o 
 -14  10   1      477.93      795.21    285.52 o 
 -12  10   1        0.07      367.07    334.49 o 
 -10  10   1      413.17      811.04    334.49 o 
  -8  10   1    10460.91     9712.54    577.57 o 
  -6  10   1      303.20      125.08    337.41 o 
  -4  10   1     1564.97     2090.20    348.71 o 
  -2  10   1      213.67      376.22    277.18 o 
   0  10   1      264.99      430.06    337.41 o 
   2  10   1     2610.02     1740.49    361.63 o 
   4  10   1     9217.48    10181.48    330.28 o 
   6  10   1     2658.65     2727.33    289.97 o 
   8  10   1     2126.55     2800.07    304.78 o 
  10  10   1     1358.73     1119.31    264.23 o 
  12  10   1     9977.49    10338.21    287.92 o 
  14  10   1     5181.04     6115.46    321.05 o 
  16  10   1      549.49      642.11    296.69 o 
  18  10   1      537.06      547.18    258.82 o 
  20  10   1     3151.55     3099.14    278.36 o 
  22  10   1     2048.89     1820.41    279.75 o 
  24  10   1        1.24       85.39    333.38 o 
  26  10   1      947.23      847.25    345.22 o 
  28  10   1      930.65      935.17    341.33 o 
  30  10   1       47.17       67.32    614.09 o 
 -29  11   1      216.65      928.64    347.73 o 
 -27  11   1      277.51      312.62    297.17 o 
 -25  11   1      228.13      370.47    439.40 o 
 -23  11   1       62.69      269.17    279.39 o 
 -21  11   1      698.65      658.91    232.33 o 
 -19  11   1       16.97      113.09    228.16 o 
 -17  11   1     1042.14      966.25    256.75 o 
 -15  11   1        8.36      466.21    350.50 o 
 -13  11   1       74.57      -60.27    361.81 o 
 -11  11   1       15.58      210.68    318.80 o 
  -9  11   1        1.80      -84.47    314.10 o 
  -7  11   1     6587.46     6534.67    419.86 o 
  -5  11   1      794.42     1238.19    283.03 o 
  -3  11   1      491.75      840.63    270.11 o 
  -1  11   1       23.97      254.90    278.67 o 
   1  11   1     2552.31     2677.25    362.02 o 
   3  11   1     1001.17      926.49    345.75 o 
   5  11   1     3245.59     3478.87    290.79 o 
   7  11   1      509.50      736.83    228.82 o 
   9  11   1     1071.63      908.64    341.33 o 
  11  11   1      610.90      496.78    384.85 o 
  13  11   1     4355.03     5055.71    242.52 o 
  15  11   1      297.26      206.71    301.48 o 
  17  11   1    10579.18     9976.27    338.16 o 
  19  11   1      241.54      169.31    269.67 o 
  21  11   1      465.29      352.78    274.54 o 
  23  11   1      143.27      667.47    337.96 o 
  25  11   1      350.23      401.22    484.63 o 
  27  11   1      502.80      430.12    321.33 o 
  29  11   1       26.69      221.72    347.73 o 
 -28  12   1     3033.27     1899.98    401.18 o 
 -26  12   1     1317.31     1078.65    276.77 o 
 -24  12   1       16.11     -179.39    270.79 o 
 -22  12   1       79.58      -25.76    285.24 o 
 -20  12   1     1743.44     2121.28    273.00 o 
 -18  12   1      311.46      483.54    356.68 o 
 -16  12   1     6973.13     6239.70    355.29 o 
 -14  12   1     1616.48     1572.44    304.63 o 
 -12  12   1      247.11      411.00    357.00 o 
 -10  12   1     5133.10     4898.01    309.46 o 
  -8  12   1    11056.38    10118.02    282.68 o 
  -6  12   1       37.68      365.56    291.25 o 
  -4  12   1      845.41      946.56    348.71 o 
  -2  12   1        8.56       -4.91    323.81 o 
   0  12   1       78.13      207.42    286.86 o 
   2  12   1       96.71      269.25    346.88 o 
   4  12   1      305.57      554.57    356.79 o 
   6  12   1        0.65      286.16    253.03 o 
   8  12   1       37.87      323.81    243.76 o 
  10  12   1      376.82      621.21    276.31 o 
  12  12   1       45.39      268.46    297.97 o 
  14  12   1      755.76     1225.56    292.49 o 
  16  12   1     3509.87     3346.15    282.76 o 
  18  12   1       78.58      709.71    637.32 o 
  20  12   1      169.08      704.90    320.53 o 
  22  12   1      111.73      340.48    285.13 o 
  24  12   1       15.25      705.71    389.29 o 
  26  12   1      727.23      671.15    531.10 o 
  28  12   1      824.93      521.29    404.97 o 
 -27  13   1       25.77     -215.11    358.72 o 
 -25  13   1     2035.75     2384.69    324.27 o 
 -23  13   1        1.31       71.08    295.95 o 
 -21  13   1      272.24      525.10    283.20 o 
 -19  13   1     3185.88     3189.78    296.69 o 
 -17  13   1     6387.12     5761.15    339.68 o 
 -15  13   1     5419.49     5043.46    351.14 o 
 -13  13   1      218.98      568.37    277.96 o 
 -11  13   1       31.57       85.06    300.67 o 
  -9  13   1      121.60      449.72    233.62 o 
  -7  13   1      342.17      402.05    296.75 o 
  -5  13   1     4360.44     3992.31    376.00 o 
  -3  13   1     2122.91     1760.69    405.55 o 
  -1  13   1       26.52      391.69    389.54 o 
   1  13   1     2030.81     2287.18    369.47 o 
   3  13   1      775.06      779.63    377.96 o 
   5  13   1      760.71      858.93    369.27 o 
   7  13   1      159.78      561.23    241.74 o 
   9  13   1        0.60      435.08    304.85 o 
  11  13   1      251.99      455.10    234.61 o 
  13  13   1        3.23       98.47    274.20 o 
  15  13   1     3636.45     3763.66    297.93 o 
  17  13   1      102.45      312.50    275.37 o 
  19  13   1     1602.44     1724.64    306.20 o 
  21  13   1       79.81      321.68    328.59 o 
  23  13   1      318.56      497.91    438.16 o 
  25  13   1      320.81      -55.61    560.98 o 
  27  13   1       25.28       62.96    360.48 o 
 -26  14   1      119.44      682.25    307.94 o 
 -24  14   1     1425.77     1986.50    319.35 o 
 -22  14   1       42.90        9.61    359.84 o 
 -20  14   1     1652.68     1675.87    353.69 o 
 -18  14   1     1313.27     1411.87    285.24 o 
 -16  14   1     3320.29     3066.67    272.35 o 
 -14  14   1     2601.12     2398.45    287.82 o 
 -12  14   1      112.48      307.50    217.62 o 
 -10  14   1     2840.33     2430.25    246.39 o 
  -8  14   1    12555.06    12897.79    432.72 o 
  -6  14   1        1.94      344.62    363.49 o 
  -4  14   1        5.15      299.51    345.01 o 
  -2  14   1     1165.40      826.47    366.69 o 
   0  14   1      167.30      366.05    372.39 o 
   2  14   1      382.19      748.17    368.63 o 
   4  14   1     1069.93      881.07    385.77 o 
   6  14   1      127.35      724.50    327.69 o 
   8  14   1     3551.39     3190.81    303.97 o 
  10  14   1        6.57      -98.78    315.20 o 
  12  14   1      608.87      915.61    235.26 o 
  14  14   1      871.38      606.30    278.31 o 
  16  14   1      176.17      665.53    299.60 o 
  18  14   1       99.95      -70.70    317.78 o 
  20  14   1      116.42      491.01    290.10 o 
  22  14   1      530.01      875.36    349.32 o 
  24  14   1      420.20      750.18    451.44 o 
  26  14   1      751.59      617.41    458.08 o 
 -25  15   1        4.12      521.70    428.75 o 
 -23  15   1        7.99      589.40    347.73 o 
 -21  15   1       15.43       52.44    301.80 o 
 -19  15   1       41.42     -219.46    309.08 o 
 -17  15   1     1821.27     1539.32    324.35 o 
 -15  15   1      187.35      381.86    263.03 o 
 -13  15   1     1538.07     1721.07    273.51 o 
 -11  15   1     6818.08     7020.63    299.92 o 
  -9  15   1     3675.19     3554.43    273.43 o 
  -7  15   1      553.50     1080.68    295.52 o 
  -5  15   1     2646.81     2763.06    382.79 o 
  -3  15   1     2654.72     2620.53    410.57 o 
  -1  15   1        2.89      639.13    405.88 o 
   1  15   1       98.02      -36.80    401.34 o 
   3  15   1      572.18      659.85    308.72 o 
   5  15   1       27.45      -86.72    372.39 o 
   7  15   1      104.44      222.30    388.65 o 
   9  15   1       54.11      349.76    331.14 o 
  11  15   1     1660.30     1442.89    245.75 o 
  13  15   1        5.78       74.86    252.88 o 
  15  15   1       21.85      306.93    281.00 o 
  17  15   1        5.21      312.99    274.57 o 
  19  15   1       22.91      467.33    312.44 o 
  21  15   1     1046.52     1199.05    347.60 o 
  23  15   1       11.27      363.25    371.77 o 
 -22  16   1      686.08      557.67    314.28 o 
 -20  16   1       40.62      141.29    348.53 o 
 -18  16   1      646.60     1020.61    270.48 o 
 -16  16   1     1387.09     1579.06    271.47 o 
 -14  16   1     2131.00     2309.54    271.31 o 
 -12  16   1      471.07      575.57    277.84 o 
 -10  16   1     3198.21     2284.76    481.00 o 
  -8  16   1     2091.25     2329.73    318.11 o 
  -6  16   1        2.80      365.10    308.28 o 
  -4  16   1    10875.85    10377.52    457.68 o 
  -2  16   1      588.01      944.76    411.60 o 
   0  16   1     2519.32     2225.77    333.39 o 
   2  16   1      180.41      198.02    398.70 o 
   4  16   1        4.54      164.62    393.90 o 
   6  16   1       53.76      523.74    412.62 o 
   8  16   1      724.48      973.13    425.99 o 
  10  16   1       27.34      576.29    312.94 o 
  12  16   1       27.14      247.31    275.26 o 
  14  16   1     1548.58     1631.11    304.51 o 
  16  16   1      383.76      284.50    263.62 o 
  18  16   1      143.10      373.96    266.34 o 
  20  16   1      135.91      355.99    295.15 o 
  22  16   1        6.92      210.41    311.32 o 
 -21  17   1        1.71        2.86    257.50 o 
 -19  17   1      113.06      286.63    277.34 o 
 -17  17   1      259.78      223.43    297.71 o 
 -15  17   1     1351.88     1349.01    280.64 o 
 -13  17   1      900.52     1361.42    292.24 o 
 -11  17   1        6.72      -81.09    310.61 o 
  -9  17   1      542.42      522.34    327.16 o 
  -7  17   1     1850.71     1916.88    330.94 o 
  -5  17   1      475.35      492.05    364.61 o 
  -3  17   1      183.81      685.22    436.50 o 
  -1  17   1     2245.76     1949.83    436.50 o 
   1  17   1      219.36      180.03    409.84 o 
   3  17   1     1252.66     1672.13    417.64 o 
   5  17   1     5768.96     5320.05    445.79 o 
   7  17   1     3765.03     3883.41    439.64 o 
   9  17   1     1217.99     1328.48    335.92 o 
  11  17   1      112.90      633.54    329.54 o 
  13  17   1      125.14      544.86    308.15 o 
  15  17   1      715.78      603.29    310.13 o 
  17  17   1       43.61      102.28    314.49 o 
  19  17   1      761.80      624.51    308.04 o 
  21  17   1      894.22     1248.48    351.73 o 
 -18  18   1      133.41       97.38    314.38 o 
 -16  18   1     1637.70     1397.55    308.36 o 
 -14  18   1       52.76     -312.00    312.00 o 
 -12  18   1      885.35      982.91    381.72 o 
 -10  18   1      481.76      281.47    351.55 o 
  -8  18   1       93.77      347.06    349.47 o 
  -6  18   1     1595.70     1670.58    345.66 o 
  -4  18   1       11.05        5.93    334.81 o 
  -2  18   1     2332.75     1997.17    372.31 o 
   0  18   1      373.43      695.79    436.50 o 
   2  18   1     1884.93     1604.55    432.09 o 
   4  18   1      760.06      738.32    430.58 o 
   6  18   1      168.08       46.47    461.70 o 
   8  18   1       13.06      195.97    343.29 o 
  10  18   1      250.73      174.09    345.36 o 
  12  18   1      135.82      605.16    350.20 o 
  14  18   1      561.47      663.41    348.71 o 
  16  18   1     1169.83     1187.56    325.77 o 
  18  18   1       39.30      341.37    355.38 o 
 -17  19   1      194.83      419.70    304.43 o 
 -15  19   1       88.86      180.37    346.05 o 
 -13  19   1       30.97      135.31    345.98 o 
 -11  19   1      863.50     1301.64    339.84 o 
  -9  19   1      411.54      448.30    352.58 o 
  -7  19   1       24.39       -7.41    357.37 o 
  -5  19   1       21.09      170.58    378.00 o 
  -3  19   1      662.88      670.38    394.58 o 
  -1  19   1        3.16       98.24    364.00 o 
   1  19   1     4455.13     4286.87    418.32 o 
   3  19   1      163.25      -78.50    487.94 o 
   5  19   1     1601.29     1428.53    361.72 o 
   7  19   1      617.36      535.58    357.35 o 
   9  19   1      413.58      533.05    369.12 o 
  11  19   1      783.93      874.14    353.45 o 
  13  19   1        3.98      286.14    342.95 o 
  15  19   1       52.72      987.99    347.73 o 
 -14  20   1      345.74      742.32    367.53 o 
 -12  20   1       54.14      477.38    407.28 o 
 -10  20   1      488.16      645.52    399.83 o 
  -8  20   1     3697.23     3538.02    408.54 o 
  -6  20   1       64.82      168.18    401.38 o 
  -4  20   1        7.24      282.26    372.90 o 
  -2  20   1     2997.19     2798.65    385.80 o 
   0  20   1       64.49      169.00    414.73 o 
   2  20   1      256.19      642.12    424.84 o 
   4  20   1      495.55      453.57    379.39 o 
   6  20   1     2345.59     2887.75    429.96 o 
   8  20   1      655.53      795.94    429.96 o 
  10  20   1      909.32      444.17    418.55 o 
  12  20   1      200.42      259.09    418.24 o 
  -9  21   1       58.40      317.55    393.38 o 
  -7  21   1       57.71      133.94    401.55 o 
  -5  21   1       10.06      -10.16    422.34 o 
  -3  21   1      465.11      306.54    429.04 o 
  -1  21   1        2.96       74.24    408.68 o 
   1  21   1      160.24      337.51    367.83 o 
   3  21   1       89.51      115.89    399.68 o 
   5  21   1     1574.10     1715.98    471.34 o 
   7  21   1      450.63      621.95    541.06 o 
 -34   0   2      363.92      650.60    451.44 o 
 -32   0   2    28991.29    28825.60    537.74 o 
 -30   0   2     7745.40     8092.68    458.08 o 
 -28   0   2      304.21     -524.46    524.46 o 
 -26   0   2    28236.79    27072.96    497.91 o 
 -24   0   2    26367.36    28739.29    497.91 o 
 -22   0   2    57854.27    55617.95    444.80 o 
 -20   0   2    16980.89    17239.47    317.31 o 
 -18   0   2    60868.64    59473.11   3089.75 o 
 -16   0   2     8352.06     8187.19    424.88 o 
 -14   0   2     4634.42     3836.09    272.15 o 
 -12   0   2   161099.09   169557.59    692.12 o 
 -10   0   2   144502.44   152315.11   1739.36 o 
  -8   0   2    74972.75    82391.49    598.51 o 
  -6   0   2   114156.96   120272.67    790.98 o 
  -4   0   2   194308.36   219828.03   2456.36 o 
   6   0   2   343368.63   379772.66  15909.84 o 
   8   0   2   221376.09   228327.66   1254.73 o 
  10   0   2     8724.51     8238.73    511.19 o 
  12   0   2    81214.13    82905.13    750.18 o 
  14   0   2   181820.23   182944.97    916.15 o 
  16   0   2     8549.82    10110.87    411.60 o 
  18   0   2    34658.60    38073.42    511.19 o 
  20   0   2    59479.30    56894.37    570.94 o 
  24   0   2     8732.37     9115.05    424.88 o 
  26   0   2    33237.80    32510.12    517.83 o 
  28   0   2     7255.40     7621.32    444.80 o 
  30   0   2     2121.00     1746.00    451.44 o 
  32   0   2    10142.23     9539.93    477.99 o 
 -35   1   2     6747.88     6683.57    371.25 o 
 -33   1   2    15894.77    15110.22    382.50 o 
 -31   1   2      133.02     -198.99    345.75 o 
 -29   1   2    11373.90    11266.10    333.30 o 
 -27   1   2     7620.89     7533.78    311.93 o 
 -25   1   2     2909.91     2940.80    286.35 o 
 -23   1   2    31531.64    31658.35    302.56 o 
 -21   1   2    10346.46    10103.69    242.43 o 
 -19   1   2     1776.59     1936.31    154.82 o 
 -17   1   2    14555.28    16081.83    200.50 o 
 -15   1   2    66630.59    64413.95    310.10 o 
 -13   1   2    50036.47    54517.08    495.40 o 
 -11   1   2    23701.42    24481.63    262.20 o 
  -9   1   2   137665.59   141794.13    648.72 o 
  -7   1   2    23827.49    23754.13    329.63 o 
  -5   1   2    10585.02    10607.26    291.88 o 
  -3   1   2   222505.95   233072.69   7281.56 o 
  -1   1   2   219873.75   115143.03  72910.44 o 
   1   1   2     9750.48    10814.58    617.41 o 
   5   1   2    49189.68    53646.39   3136.82 o 
   7   1   2      103.36      224.21    258.21 o 
   9   1   2   130331.66   131390.52   1863.10 o 
  11   1   2    71073.08    73525.16    490.14 o 
  13   1   2    10820.75    10703.41    295.63 o 
  15   1   2    53398.39    52023.11   1138.55 o 
  17   1   2    56696.49    59807.89    410.25 o 
  19   1   2     2313.56     2832.53    660.56 o 
  21   1   2    70815.44    65609.19   1115.32 o 
  23   1   2    35827.77    37528.69   1327.76 o 
  25   1   2     2658.38     3472.31    298.06 o 
  27   1   2     3204.57     3585.88    336.25 o 
  29   1   2    14025.97    13635.18    335.42 o 
  31   1   2     4030.46     4467.32    326.23 o 
  33   1   2      902.69     1082.17    710.35 o 
 -34   2   2      410.21      267.82    350.88 o 
 -32   2   2    16764.58    16285.90    347.29 o 
 -30   2   2    17931.13    17645.44    879.64 o 
 -28   2   2      125.13      933.31    564.30 o 
 -26   2   2    20533.87    20775.30    677.16 o 
 -24   2   2    98685.91    94493.68   1496.58 o 
 -22   2   2     1167.75     1974.00    201.52 o 
 -20   2   2    15577.27    14862.74    836.96 o 
 -18   2   2    53004.25    54448.23   1091.49 o 
 -16   2   2    28271.96    27992.88    621.86 o 
 -14   2   2    42091.63    39842.76   1571.04 o 
 -12   2   2    86498.14    87869.80    566.31 o 
 -10   2   2    77726.93    82087.67    497.32 o 
  -8   2   2    13703.15    13645.13    262.20 o 
  -6   2   2   188577.27   198154.31   1667.31 o 
  -4   2   2    18659.67    17881.81    357.48 o 
  -2   2   2   299265.38   295719.53  11169.08 o 
   0   2   2   132710.06   148886.92   1077.16 o 
   4   2   2    63961.89    62663.48   1082.12 o 
   6   2   2    46172.33    47228.05    589.12 o 
   8   2   2    42544.48    41933.33   1246.21 o 
  10   2   2     3523.75     3120.71    430.11 o 
  12   2   2    41869.00    41103.07    680.48 o 
  14   2   2    29197.90    29650.79    647.28 o 
  16   2   2    16092.62    16310.46    358.54 o 
  18   2   2    17957.68    19013.18    736.91 o 
  20   2   2    59037.66    56104.78    405.88 o 
  22   2   2     4606.84     5224.28    355.17 o 
  24   2   2    10049.08    10442.40    345.22 o 
  26   2   2    20373.71    20978.31    344.82 o 
  28   2   2     8504.19     7415.40    350.88 o 
  30   2   2     6647.55     5958.85    326.03 o 
  32   2   2    21523.23    20495.25    391.31 o 
 -33   3   2    12460.98    11419.39    368.24 o 
 -31   3   2       57.16      175.50    341.00 o 
 -29   3   2    19599.59    19070.46    667.20 o 
 -27   3   2    28325.38    29131.87    577.57 o 
 -25   3   2      263.14      761.25    233.81 o 
 -23   3   2    21103.15    21426.96    389.04 o 
 -21   3   2    36589.84    35639.90   1516.99 o 
 -19   3   2       97.47      181.67    228.36 o 
 -17   3   2    18207.61    18606.28    283.75 o 
 -15   3   2    64804.68    65507.52    906.29 o 
 -13   3   2    75910.88    82143.72   1648.74 o 
 -11   3   2     1306.56      945.10    181.22 o 
  -9   3   2   156469.72   162250.50    954.00 o 
  -7   3   2    33865.28    34749.82    336.61 o 
  -5   3   2     1875.58     2796.03    263.93 o 
  -3   3   2   514991.22   500972.34  18724.84 o 
  -1   3   2    50379.99    51228.31   1266.72 o 
   1   3   2   168096.69   182971.50   1440.62 o 
   3   3   2     1846.49     2893.49    532.93 o 
   5   3   2    84605.72    90075.01   1188.34 o 
   7   3   2      663.47      643.96    491.27 o 
   9   3   2    30124.14    31692.15   1121.61 o 
  11   3   2    68267.27    67305.77   1036.30 o 
  13   3   2    16581.19    19495.07    274.28 o 
  15   3   2    20967.93    22535.58    551.02 o 
  17   3   2    38893.16    38081.40    786.70 o 
  19   3   2       62.84      -35.51    315.34 o 
  21   3   2    14172.78    13613.33    334.49 o 
  23   3   2    34543.35    33703.68    514.51 o 
  25   3   2      351.40     1129.31    693.75 o 
  27   3   2     5288.21     5213.17    339.68 o 
  29   3   2    21422.30    20827.28    422.41 o 
  31   3   2     2801.78     3092.08    349.21 o 
  33   3   2     6737.41     6740.30    723.63 o 
 -34   4   2      228.49      706.57    349.21 o 
 -32   4   2    20292.78    20522.76    564.30 o 
 -30   4   2    29615.77    28412.89    421.56 o 
 -28   4   2      606.03      680.22    736.90 o 
 -26   4   2    40444.03    41271.75    557.43 o 
 -24   4   2    63297.79    62193.48   1358.20 o 
 -22   4   2    16477.02    17425.08    562.48 o 
 -20   4   2    31903.72    31850.37    493.88 o 
 -18   4   2    68642.66    68239.32   1297.03 o 
 -16   4   2     7095.23     7986.73    239.23 o 
 -14   4   2    20287.42    22527.77    373.42 o 
 -12   4   2   273208.41   277999.25   1422.42 o 
 -10   4   2    21541.76    24496.46    478.15 o 
  -8   4   2    52155.18    56765.23   1173.83 o 
  -6   4   2    73453.64    75137.80   2132.07 o 
  -4   4   2   193291.09   183178.39   5567.73 o 
  -2   4   2     3925.32     4036.38    537.74 o 
   0   4   2    55621.25    53033.29   1163.26 o 
   2   4   2    22668.27    24377.61    937.30 o 
   4   4   2    49745.20    52864.39    829.85 o 
   6   4   2    61708.93    63387.10    916.15 o 
   8   4   2    65104.00    61900.02    823.21 o 
  10   4   2     1304.30     1841.01    243.16 o 
  12   4   2    15642.14    12594.90    249.91 o 
  14   4   2    69393.87    74163.59   1055.82 o 
  16   4   2    13307.93    12344.93    401.65 o 
  18   4   2    19212.73    19010.40    339.73 o 
  20   4   2    61691.47    62789.65   1118.64 o 
  22   4   2    18933.10    18291.82    551.02 o 
  24   4   2    10020.21     9561.75    531.10 o 
  26   4   2    17790.24    18140.96    653.92 o 
  28   4   2     4521.19     4564.23    348.71 o 
  30   4   2     5064.50     4414.38    391.96 o 
  32   4   2    12784.04    11930.66    584.21 o 
 -33   5   2    11631.27    12010.34    379.47 o 
 -31   5   2       18.05      833.89    361.81 o 
 -29   5   2     8845.31     9121.06    328.50 o 
 -27   5   2    22640.75    22387.75    406.43 o 
 -25   5   2     3913.37     4339.82    235.78 o 
 -23   5   2    16765.50    16621.73    378.50 o 
 -21   5   2    41866.93    43103.61    322.19 o 
 -19   5   2      806.91     1359.25    227.92 o 
 -17   5   2    26892.82    24699.93    279.70 o 
 -15   5   2    84892.10    90856.11    420.39 o 
 -13   5   2    10355.44     9355.23    267.51 o 
 -11   5   2    57537.09    54760.88    454.36 o 
  -9   5   2    47871.62    46232.39    798.01 o 
  -7   5   2    37490.36    37986.54    710.27 o 
  -5   5   2    64670.82    63345.18   1901.70 o 
  -3   5   2   167305.36   156170.75   1248.09 o 
  -1   5   2    61939.02    57234.67   1159.10 o 
   1   5   2    23901.15    21216.94    653.92 o 
   3   5   2    34087.44    33275.55   1941.84 o 
   5   5   2   105166.68   109733.64   4428.60 o 
   7   5   2     2470.49     2687.20    387.09 o 
   9   5   2   130071.45   142031.23   6160.79 o 
  11   5   2   137128.45   139798.61   3002.82 o 
  13   5   2     4494.94     5635.31    251.56 o 
  15   5   2    23352.46    24252.03    287.19 o 
  17   5   2    44605.07    44553.01    316.36 o 
  19   5   2    10552.02    10697.23    322.21 o 
  21   5   2    22276.42    22265.41    428.20 o 
  23   5   2    23893.26    24174.21    396.15 o 
  25   5   2     6548.87     6307.94    307.24 o 
  27   5   2     5997.47     5799.42    531.10 o 
  29   5   2    18029.02    17547.65    517.82 o 
  31   5   2     1415.51     1440.82    428.20 o 
 -32   6   2     6469.67     6009.45    330.93 o 
 -30   6   2    10142.83    10016.48    331.94 o 
 -28   6   2      814.21     1095.89    284.28 o 
 -26   6   2    20237.32    19050.25    349.79 o 
 -24   6   2    31383.45    31366.00    708.44 o 
 -22   6   2     4022.85     3500.00    397.27 o 
 -20   6   2    11937.24    11471.21    258.32 o 
 -18   6   2    67354.88    67945.64    925.33 o 
 -16   6   2     7523.72     8106.55    258.33 o 
 -14   6   2    54057.99    55808.11    818.97 o 
 -12   6   2   191598.06   196796.27   2920.77 o 
 -10   6   2    18165.09    17875.06    303.09 o 
  -8   6   2    11989.05    11991.36    318.05 o 
  -6   6   2    83014.71    79967.89    619.17 o 
  -4   6   2    69415.65    68618.47    882.96 o 
  -2   6   2     7919.65     9154.88    564.30 o 
   0   6   2   204733.88   192289.16   4707.66 o 
   2   6   2    65524.95    68873.51   1232.13 o 
   4   6   2     4796.53     5280.43    474.13 o 
   6   6   2   118443.25   117374.68   2582.49 o 
   8   6   2    39887.41    39620.47   1722.76 o 
  10   6   2      931.42     1326.08    237.26 o 
  12   6   2    71762.27    67207.60   3907.68 o 
  14   6   2    72524.93    71946.68    714.59 o 
  16   6   2    14862.01    15104.97    356.36 o 
  18   6   2    30223.16    29850.59    404.66 o 
  20   6   2    78586.24    80075.70   1135.23 o 
  22   6   2     4068.05     4235.98    351.70 o 
  24   6   2     7583.75     7283.38    471.35 o 
  26   6   2    30650.48    29556.11    411.60 o 
  28   6   2     8418.83     8615.71    328.20 o 
  30   6   2     3529.19     3460.14    355.65 o 
  32   6   2    23610.58    21935.39    949.35 o 
 -33   7   2    10148.17    10118.92    444.80 o 
 -31   7   2      363.58      429.00    348.71 o 
 -29   7   2     7431.83     7748.66    395.01 o 
 -27   7   2    22119.16    20818.39    442.63 o 
 -25   7   2      782.46      901.61    218.01 o 
 -23   7   2    20101.60    19908.29    281.72 o 
 -21   7   2    33893.50    34200.59    338.56 o 
 -19   7   2      397.92      455.77    246.69 o 
 -17   7   2    33804.14    32578.05    347.74 o 
 -15   7   2    13628.11    13502.01    374.28 o 
 -13   7   2    22195.48    23314.70    301.59 o 
 -11   7   2     9909.73     9927.92    274.71 o 
  -9   7   2   106069.67   103582.84   2882.81 o 
  -7   7   2     9081.93     9011.18    331.78 o 
  -5   7   2     6921.52     7362.41    531.10 o 
  -3   7   2   133890.16   125473.01   1068.84 o 
  -1   7   2    26013.24    21351.71    368.53 o 
   1   7   2     8036.63     7402.88    423.68 o 
   3   7   2    45716.17    46715.48   1169.27 o 
   5   7   2    30685.80    24464.33   1327.76 o 
   7   7   2     5063.05     5408.58    410.73 o 
   9   7   2    63735.72    67751.93   2502.82 o 
  11   7   2    89296.61    99544.05   6054.57 o 
  13   7   2     3659.74     3764.94    253.66 o 
  15   7   2    19044.89    18015.01    280.76 o 
  17   7   2    67024.77    69061.11    588.86 o 
  19   7   2      361.11      200.84    594.17 o 
  21   7   2    26737.17    25829.97    551.02 o 
  23   7   2    38475.40    38887.04   1380.87 o 
  25   7   2     4873.37     4905.34    341.33 o 
  27   7   2     6016.72     6057.87    387.26 o 
  29   7   2    14207.92    12750.81    374.21 o 
  31   7   2     2928.94     1999.54    364.73 o 
 -32   8   2     8101.51     9196.49    373.25 o 
 -30   8   2    16091.75    16218.70    417.72 o 
 -28   8   2      509.17      340.08    269.99 o 
 -26   8   2    17322.95    17496.92    756.67 o 
 -24   8   2    15103.80    14832.02    403.13 o 
 -22   8   2     5689.83     5678.63    242.61 o 
 -20   8   2     7686.77     8335.68    343.31 o 
 -18   8   2    29756.20    28522.71    666.01 o 
 -16   8   2     1666.29     2210.07    248.65 o 
 -14   8   2    15648.31    14931.14    280.38 o 
 -12   8   2    84813.63    87217.55   1060.26 o 
 -10   8   2    37106.45    35149.84    875.30 o 
  -8   8   2    25290.80    22779.87    400.85 o 
  -6   8   2    72092.30    75852.95   1377.55 o 
  -4   8   2    48886.16    47135.36    723.63 o 
  -2   8   2    17605.87    19340.59    826.53 o 
   0   8   2   199083.39   193795.13   2871.27 o 
   2   8   2    97832.55   100940.83   1696.20 o 
   4   8   2    11793.18    15063.40    577.40 o 
   6   8   2    59000.86    52108.54   4238.86 o 
   8   8   2    43485.29    45067.77   1944.14 o 
  10   8   2     1158.01      931.66    299.66 o 
  12   8   2    44971.77    39612.77   9168.16 o 
  14   8   2    82701.27    78543.77    667.20 o 
  16   8   2      846.11     1350.76    269.45 o 
  18   8   2    43184.88    43165.21    364.48 o 
  20   8   2    43404.60    43174.77    464.72 o 
  22   8   2     5128.27     4621.18    330.14 o 
  24   8   2     9310.67     9605.34    444.80 o 
  26   8   2    29555.16    30309.60    477.99 o 
  28   8   2     5113.53     4936.72    357.29 o 
  30   8   2     2921.65     3208.87    357.29 o 
 -31   9   2      388.44      414.11    335.26 o 
 -29   9   2    10412.83    10910.92    409.21 o 
 -27   9   2    11861.33    11811.19    342.87 o 
 -25   9   2       96.44      260.21    218.67 o 
 -23   9   2    20018.38    20090.40    369.33 o 
 -21   9   2    24689.07    25658.33    353.77 o 
 -19   9   2     5160.25     4254.03    266.06 o 
 -17   9   2     6650.43     6029.70    361.07 o 
 -15   9   2    43995.67    44034.40    668.00 o 
 -13   9   2    31349.80    32861.57    824.73 o 
 -11   9   2      439.65     1160.63    239.23 o 
  -9   9   2    77587.11    75016.76    617.41 o 
  -7   9   2    59363.93    62614.27    902.87 o 
  -5   9   2     9689.77     9008.83    511.19 o 
  -3   9   2   157721.94   161564.45   7754.10 o 
  -1   9   2    80721.20    80743.63    926.11 o 
   1   9   2      427.65      941.18    348.79 o 
   3   9   2    82366.71    84481.69    578.12 o 
   5   9   2   106389.85   107949.25   5055.17 o 
   7   9   2     2768.65     3463.31    352.75 o 
   9   9   2    80270.87    79290.73   4308.57 o 
  11   9   2    83272.81    91453.16   3723.52 o 
  13   9   2     8829.19     8060.00    365.80 o 
  15   9   2    27746.37    26672.67    624.05 o 
  17   9   2    39424.93    40850.89    562.74 o 
  19   9   2     4124.42     4700.11    250.56 o 
  21   9   2    14353.94    15277.33    355.65 o 
  23   9   2    40707.57    38913.06    416.33 o 
  25   9   2     6003.02     5751.08    361.81 o 
  27   9   2     1948.53     1986.60    316.84 o 
  29   9   2    13276.32    12233.85    551.02 o 
 -30  10   2     4112.52     4238.33    357.29 o 
 -28  10   2      270.19      129.36    290.14 o 
 -26  10   2    17487.12    16766.94    442.21 o 
 -24  10   2    16704.51    17800.76    479.74 o 
 -22  10   2     1082.43     1329.81    243.14 o 
 -20  10   2     2963.69     3387.98    240.05 o 
 -18  10   2    22212.34    21686.42    782.97 o 
 -16  10   2    23121.53    22505.66    427.14 o 
 -14  10   2     4835.53     5138.65    287.97 o 
 -12  10   2    33554.18    35306.70    401.89 o 
 -10  10   2    37851.59    35176.96    597.49 o 
  -8  10   2      152.86      404.15    307.24 o 
  -6  10   2    39543.94    36851.89    663.88 o 
  -4  10   2    59462.07    61286.33   4620.60 o 
  -2  10   2     2020.98     2549.50    388.37 o 
   0  10   2    80753.88    81897.93   1211.58 o 
   2  10   2    81954.36    79215.05   1012.42 o 
   4  10   2     2317.00     3185.68    324.11 o 
   6  10   2    89836.98    92876.74   4207.65 o 
   8  10   2    54317.43    55700.69   5055.43 o 
  10  10   2     3592.68     3459.12    273.70 o 
  12  10   2    33612.17    34187.29   1125.27 o 
  14  10   2    28465.63    26876.68    587.53 o 
  16  10   2      804.01      749.81    315.62 o 
  18  10   2    24661.71    23448.99   1339.26 o 
  20  10   2    25659.97    26278.07    386.01 o 
  22  10   2      607.63      542.93    334.94 o 
  24  10   2    16686.18    15794.95   1009.10 o 
  26  10   2    13707.28    13414.19    349.14 o 
  28  10   2      351.37      498.21    314.41 o 
 -29  11   2     8003.42     7976.74    302.84 o 
 -27  11   2    22478.60    21322.50    347.68 o 
 -25  11   2     5763.76     5953.74    404.01 o 
 -23  11   2     9626.13    10435.40    307.59 o 
 -21  11   2    30573.43    30498.12    532.13 o 
 -19  11   2    12494.57    12632.39    292.50 o 
 -17  11   2     6440.77     6787.56    274.54 o 
 -15  11   2    33387.94    33816.10   1086.39 o 
 -13  11   2    32372.14    33158.02    421.24 o 
 -11  11   2      343.21      656.95    448.12 o 
  -9  11   2    40529.70    40666.42    491.27 o 
  -7  11   2    33927.24    32996.91    798.54 o 
  -5  11   2     9709.79     9430.04    381.53 o 
  -3  11   2    81891.83    80076.02   1410.74 o 
  -1  11   2    22411.54    21310.38    590.85 o 
   1  11   2     7181.75     8670.80    395.40 o 
   3  11   2    19552.75    17257.89    425.99 o 
   5  11   2    34925.18    36102.23    434.17 o 
   7  11   2        0.86      253.07    276.34 o 
   9  11   2    26569.74    29213.62    998.47 o 
  11  11   2    23727.35    17320.50   4054.35 o 
  13  11   2     9464.29     9271.19    424.87 o 
  15  11   2    25887.79    25719.37    566.28 o 
  17  11   2     6812.90     6973.45    379.47 o 
  19  11   2     3075.05     3096.34    337.73 o 
  21  11   2     8678.60     9038.03    349.32 o 
  23  11   2    15120.52    15697.71   1397.46 o 
  25  11   2     2295.18     2275.17    677.16 o 
  27  11   2     8662.43     7856.98    793.33 o 
 -28  12   2        3.11      740.84    273.53 o 
 -26  12   2    20474.33    19580.86    587.52 o 
 -24  12   2    19099.67    19807.13    332.12 o 
 -22  12   2      932.93     1477.07    275.63 o 
 -20  12   2    14825.96    14757.19    570.95 o 
 -18  12   2    28725.95    29194.15    898.94 o 
 -16  12   2     6337.06     7392.37    351.98 o 
 -14  12   2    12679.49    12890.90    370.50 o 
 -12  12   2    65896.57    65942.16    965.94 o 
 -10  12   2    33766.47    35454.57   1443.93 o 
  -8  12   2     8394.07     9402.57    292.07 o 
  -6  12   2    82234.59    79758.09   1761.88 o 
  -4  12   2    39908.06    41425.33    567.62 o 
  -2  12   2     3770.62     3296.09    384.93 o 
   0  12   2    55849.94    55224.14    561.36 o 
   2  12   2    31968.61    28621.98    637.32 o 
   4  12   2       39.55      -53.66    740.22 o 
   6  12   2    37454.12    36751.40    436.31 o 
   8  12   2    27853.61    29668.98   1123.04 o 
  10  12   2       25.68       73.87    252.43 o 
  12  12   2    10552.07     8977.50    427.18 o 
  14  12   2    51475.89    50806.03   1232.91 o 
  16  12   2      145.14      265.25    282.71 o 
  18  12   2    21473.23    20606.68    533.61 o 
  20  12   2    21135.58    20832.50    491.27 o 
  22  12   2     7363.20     6625.51    524.46 o 
  24  12   2    14676.78    14344.65    382.76 o 
  26  12   2     8632.92     8286.43    371.62 o 
 -27  13   2    16794.49    16758.26    737.47 o 
 -25  13   2       29.57     -314.25    314.25 o 
 -23  13   2    16157.20    16557.80    481.79 o 
 -21  13   2    12699.98    12853.32    459.95 o 
 -19  13   2     1905.27     2046.98    281.35 o 
 -17  13   2     9190.60     9308.67    339.74 o 
 -15  13   2    44706.41    44467.38    435.46 o 
 -13  13   2      582.82     1013.90    340.12 o 
 -11  13   2    11911.46    11288.38    342.78 o 
  -9  13   2    44550.10    47308.70    748.13 o 
  -7  13   2     9686.59     8530.19    294.79 o 
  -5  13   2    15696.52    14627.52    713.67 o 
  -3  13   2    46046.89    44890.76    522.64 o 
  -1  13   2    17182.71    16655.64    452.55 o 
   1  13   2     1048.23     1420.42    374.65 o 
   3  13   2    26117.62    24877.70    494.59 o 
   5  13   2    19669.16    19775.23    451.81 o 
   7  13   2      402.90      519.27    240.59 o 
   9  13   2    18508.02    19652.48    468.57 o 
  11  13   2    46442.25    45588.54   2264.23 o 
  13  13   2     6029.21     6183.54    284.05 o 
  15  13   2    10917.20    10909.52    342.87 o 
  17  13   2    40173.88    39960.54   1087.12 o 
  19  13   2     2799.31     2786.39    349.67 o 
  21  13   2     4907.20     4978.77    374.47 o 
  23  13   2    24304.88    24424.09    604.13 o 
  25  13   2      767.14     1858.86    544.38 o 
 -26  14   2     5484.32     5796.90    511.97 o 
 -24  14   2    12770.32    12535.18    353.91 o 
 -22  14   2      143.64      725.09    339.90 o 
 -20  14   2     3153.38     3833.92    337.02 o 
 -18  14   2    36005.17    36834.59    886.28 o 
 -16  14   2     1395.00     1464.72    337.73 o 
 -14  14   2    27196.31    26603.08    522.29 o 
 -12  14   2    45410.71    46426.30   1268.69 o 
 -10  14   2    27910.40    27834.36    680.93 o 
  -8  14   2    10196.86    10303.99    281.85 o 
  -6  14   2    45147.54    44890.77    387.12 o 
  -4  14   2    17152.54    18102.09    435.36 o 
  -2  14   2     8820.90     9055.55    527.78 o 
   0  14   2    38976.20    39584.75    526.38 o 
   2  14   2    17379.33    16923.60    446.13 o 
   4  14   2     1672.35     1256.25    379.47 o 
   6  14   2    22035.39    23547.21    519.64 o 
   8  14   2    12538.22    13050.72    762.31 o 
  10  14   2       83.18      189.47    328.13 o 
  12  14   2    16583.07    17112.76    576.85 o 
  14  14   2    28802.99    30007.63   1026.36 o 
  16  14   2     1650.10     2560.27    318.43 o 
  18  14   2     9744.17     9707.43    430.68 o 
  20  14   2    24866.53    25318.89    826.53 o 
  22  14   2     2713.41     3217.08    680.48 o 
  24  14   2     4966.28     4712.30    379.42 o 
 -25  15   2      362.75      643.84    396.48 o 
 -23  15   2     6104.30     6343.79    368.47 o 
 -21  15   2    14811.93    15441.81    430.65 o 
 -19  15   2     4234.13     3970.96    314.95 o 
 -17  15   2    17958.38    18723.80    623.77 o 
 -15  15   2    22395.90    22061.54    663.26 o 
 -13  15   2     4530.08     4826.83    282.60 o 
 -11  15   2    22557.86    23461.60    754.12 o 
  -9  15   2    62627.81    62130.73   1141.25 o 
  -7  15   2     1677.21     1847.17    313.43 o 
  -5  15   2    14517.72    14058.03    350.29 o 
  -3  15   2    34342.50    32629.56    929.43 o 
  -1  15   2    15008.72    15457.00    459.76 o 
   1  15   2     7155.62     6608.29    412.81 o 
   3  15   2    31474.63    30261.62   1151.83 o 
   5  15   2     8676.33     8813.31    537.74 o 
   7  15   2     8480.44     8519.92   1928.81 o 
   9  15   2    17119.50    17264.88    431.52 o 
  11  15   2    14580.47    16234.77    325.72 o 
  13  15   2     8632.89     7918.13    307.45 o 
  15  15   2     9283.70     9673.34    512.83 o 
  17  15   2    27261.73    26941.47   1461.80 o 
  19  15   2     2795.84     2820.22    310.21 o 
  21  15   2     3438.07     4320.39    373.31 o 
  23  15   2    25707.08    24403.33   1387.51 o 
 -24  16   2     7658.36     6866.83    391.69 o 
 -22  16   2     2387.80     2686.17    338.13 o 
 -20  16   2    10767.71    10386.88    454.69 o 
 -18  16   2    12988.62    13276.37    451.94 o 
 -16  16   2      188.96      350.45    259.84 o 
 -14  16   2     7585.45     7686.61    302.90 o 
 -12  16   2    20888.94    21541.79    377.54 o 
 -10  16   2    11831.04    11693.62    398.62 o 
  -8  16   2     2359.54     2425.12    313.82 o 
  -6  16   2    52350.62    53791.14    462.08 o 
  -4  16   2     5466.36     5091.03    338.30 o 
  -2  16   2     4884.46     4684.88    429.51 o 
   0  16   2    46869.01    43542.87   2373.37 o 
   2  16   2    19160.09    18391.52    886.28 o 
   4  16   2      406.73      581.75    449.50 o 
   6  16   2    28321.15    29417.64    939.39 o 
   8  16   2    26352.38    25175.54    473.83 o 
  10  16   2      427.66      921.44    302.27 o 
  12  16   2    27517.20    28127.14    399.58 o 
  14  16   2    39880.75    39358.06    718.67 o 
  16  16   2       65.57      211.98    312.10 o 
  18  16   2    15554.38    14768.02    493.70 o 
  20  16   2    19634.60    19480.27    430.80 o 
  22  16   2     3763.60     3848.79    322.84 o 
 -21  17   2    12022.94    11506.65    301.87 o 
 -19  17   2     3940.17     4072.92    306.52 o 
 -17  17   2     3467.96     3653.32    300.38 o 
 -15  17   2    22904.30    22413.60   2743.04 o 
 -13  17   2     5854.29     6194.74    299.16 o 
 -11  17   2     2764.14     3202.75    307.87 o 
  -9  17   2    24463.51    23861.04    375.56 o 
  -7  17   2    16940.27    17777.81    381.13 o 
  -5  17   2     6253.02     6717.95    337.22 o 
  -3  17   2    24260.80    23471.90    403.96 o 
  -1  17   2    12587.94    12751.12    390.70 o 
   1  17   2       18.49      -68.51    331.86 o 
   3  17   2    17293.35    15077.00   3426.78 o 
   5  17   2    10023.29    10979.17    479.08 o 
   7  17   2      232.74      177.55    469.31 o 
   9  17   2    12378.36    12500.50    511.57 o 
  11  17   2    17498.24    18613.59    390.00 o 
  13  17   2       14.55      325.25    311.93 o 
  15  17   2    15401.34    15236.45    403.82 o 
  17  17   2    10109.95    10299.95    413.85 o 
  19  17   2      601.36     1049.96    294.96 o 
 -20  18   2     4824.25     5361.88    518.40 o 
 -18  18   2    18828.39    18231.87    489.65 o 
 -16  18   2     3206.20     3929.72    304.15 o 
 -14  18   2      863.41      974.84    302.73 o 
 -12  18   2    13915.58    14734.94    370.66 o 
 -10  18   2     7974.74     8378.82    366.00 o 
  -8  18   2     1840.12     2165.03    326.99 o 
  -6  18   2    13662.96    14612.66    379.07 o 
  -4  18   2    14365.12    14453.27    349.72 o 
  -2  18   2     5671.54     5619.19    746.61 o 
   0  18   2    13586.86    13778.83    437.83 o 
   2  18   2    19421.48    19636.72    461.37 o 
   4  18   2      238.37      -74.63    531.79 o 
   6  18   2    27667.83    28656.54    609.02 o 
   8  18   2    23611.44    23133.06    443.15 o 
  10  18   2     2619.44     3040.03    514.51 o 
  12  18   2     9421.98     9690.34    667.20 o 
  14  18   2     9840.86    10888.80    408.33 o 
  16  18   2      152.84      230.36    600.81 o 
  18  18   2     3961.44     4272.64    373.16 o 
 -17  19   2     5946.15     5246.97    327.29 o 
 -15  19   2    12412.93    11662.63    378.46 o 
 -13  19   2     5275.79     5278.45    353.18 o 
 -11  19   2     2054.97     1716.23    354.42 o 
  -9  19   2    12860.64    12832.28    385.96 o 
  -7  19   2     7638.09     7405.73    380.69 o 
  -5  19   2      465.12      633.67    376.64 o 
  -3  19   2    21440.70    21351.57    426.37 o 
  -1  19   2    11356.02    11161.85    450.21 o 
   1  19   2       21.98      595.31    432.57 o 
   3  19   2    13271.40    13439.28    500.48 o 
   5  19   2    12050.32    11797.12    610.77 o 
   7  19   2       98.51      518.67    387.09 o 
   9  19   2     5618.79     5579.35    398.94 o 
  11  19   2    10108.64    10482.72    420.12 o 
  13  19   2      140.52      605.21    343.97 o 
  15  19   2     8303.28     8049.53    521.14 o 
 -14  20   2     2494.19     2385.85    362.30 o 
 -12  20   2    14924.69    14238.61    466.68 o 
 -10  20   2     8270.30     8702.21    395.72 o 
  -8  20   2      971.77     1238.68    368.73 o 
  -6  20   2    22657.96    22802.14    448.15 o 
  -4  20   2     7778.82     7873.78    414.33 o 
  -2  20   2      793.73     1231.11    413.34 o 
   0  20   2    22296.03    21828.23    523.64 o 
   2  20   2    21489.88    21478.60    563.22 o 
   4  20   2     1608.74     1394.14    570.94 o 
   6  20   2    16490.14    15478.06    495.23 o 
   8  20   2     9764.28     9825.77    420.12 o 
  10  20   2      675.08      761.65    357.00 o 
  12  20   2     4642.44     5271.27    413.10 o 
  -9  21   2    15042.89    15191.87    431.72 o 
  -7  21   2     6346.82     6637.35    419.12 o 
  -5  21   2     2902.37     3140.88    425.40 o 
  -3  21   2    16472.49    17314.67    496.78 o 
  -1  21   2     7435.13     6843.43    487.04 o 
   1  21   2      781.68      829.85    657.24 o 
   3  21   2    11074.31    11278.34    975.90 o 
   5  21   2     4043.18     3577.93    541.06 o 
   7  21   2      547.71      857.78    406.04 o 
 -35   1   3      944.47     1409.45    323.81 o 
 -33   1   3      215.52      400.46   1277.97 o 
 -31   1   3        3.65      487.18    337.98 o 
 -29   1   3     1474.23     1451.67    617.41 o 
 -27   1   3        0.02      254.74    564.30 o 
 -25   1   3      502.10      571.38    203.43 o 
 -23   1   3      237.60      542.77    163.53 o 
 -21   1   3     4010.37     4043.26    249.64 o 
 -19   1   3     1905.52     1670.01    168.99 o 
 -17   1   3       50.35      161.81    179.11 o 
 -15   1   3      200.75      607.75    195.53 o 
 -13   1   3      801.20     1207.55    191.64 o 
 -11   1   3     1139.02     1097.55    208.69 o 
  -9   1   3     4740.14     4863.74    218.24 o 
  -7   1   3    30810.50    29425.98    559.60 o 
  -5   1   3      166.90      603.23    233.10 o 
  -3   1   3    46579.72    45839.41    755.08 o 
  -1   1   3      397.23      556.14    273.23 o 
   1   1   3     2281.53     2806.66    398.70 o 
   7   1   3    19378.11    21353.80   1022.37 o 
   9   1   3    97748.33   114468.38   3907.83 o 
  11   1   3    28732.19    28036.96    370.50 o 
  13   1   3    21952.33    22212.89   1238.13 o 
  15   1   3    27501.23    29942.34    458.08 o 
  17   1   3      973.51     1048.93    328.60 o 
  19   1   3    12610.60    10986.33    302.76 o 
  21   1   3     1836.28     1955.36    283.98 o 
  23   1   3       46.32      549.01    279.28 o 
  25   1   3     1228.97     1123.81    291.05 o 
  27   1   3      248.22      650.60    424.88 o 
  29   1   3     1196.41     1143.07    348.71 o 
  31   1   3       69.80      869.48    316.84 o 
  33   1   3      339.32      728.54    975.90 o 
 -34   2   3      640.98      565.67    346.11 o 
 -32   2   3      647.45      471.20    414.92 o 
 -30   2   3     1985.76     2349.92    302.76 o 
 -28   2   3       47.38      582.64    298.06 o 
 -26   2   3       34.32      264.87    292.06 o 
 -24   2   3    19307.94    18130.62    335.41 o 
 -22   2   3      247.68      334.17    235.02 o 
 -20   2   3      998.76     1185.74    171.74 o 
 -18   2   3      136.97      293.89    164.24 o 
 -16   2   3       20.62       56.96    189.46 o 
 -14   2   3     4229.29     4532.47    204.36 o 
 -12   2   3    10194.18    10311.47    228.82 o 
 -10   2   3     8943.33     9591.08    246.14 o 
  -8   2   3      366.12      273.21    205.64 o 
  -6   2   3       94.92       87.51    247.34 o 
  -4   2   3   309190.59   324040.63   7064.04 o 
  -2   2   3    20509.14    20601.71    848.99 o 
   0   2   3    47150.05    47752.05   1289.77 o 
   6   2   3      501.63      588.11    351.98 o 
   8   2   3      687.84      464.71    391.69 o 
  10   2   3    17854.98    20508.25    950.07 o 
  12   2   3     8853.05     8764.84    314.17 o 
  14   2   3     6219.02     6171.23    290.31 o 
  16   2   3     8735.91     8860.71    276.49 o 
  18   2   3       32.87     -114.27    283.48 o 
  20   2   3     2134.53     2539.28    281.54 o 
  22   2   3       17.27      192.93    299.86 o 
  24   2   3      337.94      174.03    309.40 o 
  26   2   3      805.28     1506.79    368.48 o 
  28   2   3      641.81      858.23    334.91 o 
  30   2   3       83.47      464.71    309.83 o 
  32   2   3      510.14      660.49    444.80 o 
 -35   3   3       41.36      636.44    350.50 o 
 -33   3   3     1124.29      923.98    314.41 o 
 -31   3   3      737.09     1296.21    315.34 o 
 -29   3   3     1532.18     1202.97    517.83 o 
 -27   3   3     3277.33     3508.14    264.74 o 
 -25   3   3    10162.70     9968.30    235.11 o 
 -23   3   3     1220.72     1322.20    230.93 o 
 -21   3   3    20673.71    20200.44    659.10 o 
 -19   3   3      357.60      300.86    198.55 o 
 -17   3   3     2196.44     2788.64    167.71 o 
 -15   3   3     2577.87     3353.13    190.32 o 
 -13   3   3        2.12      142.39    192.31 o 
 -11   3   3     4056.45     4171.97    207.12 o 
  -9   3   3       11.04      156.23    218.18 o 
  -7   3   3       48.49      141.45    238.89 o 
  -5   3   3      824.34     1050.44    272.06 o 
  -3   3   3     2023.83     2308.56    278.57 o 
  -1   3   3   295355.63   280931.75   1213.42 o 
   1   3   3       59.30      643.96    458.08 o 
   3   3   3     7277.02     7103.50    730.27 o 
   9   3   3    38141.21    43012.68    643.96 o 
  11   3   3     5207.48     5714.52    376.76 o 
  13   3   3       12.44      -44.55    250.85 o 
  15   3   3     1028.75     1124.12    250.85 o 
  17   3   3      532.45      514.51    253.49 o 
  19   3   3      981.93      711.25    259.74 o 
  21   3   3      264.68      564.30    272.27 o 
  23   3   3      172.72      512.68    306.26 o 
  25   3   3      399.41      482.88    320.53 o 
  27   3   3        0.42      411.60    295.74 o 
  29   3   3      684.52     1528.81    312.15 o 
  31   3   3      464.48       34.37    371.77 o 
 -34   4   3      660.25     1091.93    314.10 o 
 -32   4   3       12.60       88.00    444.80 o 
 -30   4   3        2.29      514.33    458.08 o 
 -28   4   3      658.21     1218.11    262.00 o 
 -26   4   3      432.54      410.52    243.39 o 
 -24   4   3        0.03      570.72    226.14 o 
 -22   4   3       43.17      479.58    257.81 o 
 -20   4   3     4808.23     4638.75    228.87 o 
 -18   4   3     3211.75     3312.73    255.97 o 
 -16   4   3      229.67      -34.16    188.59 o 
 -14   4   3      635.53      918.27    187.52 o 
 -12   4   3        0.85      351.23    181.60 o 
 -10   4   3     2387.41     2552.95    217.96 o 
  -8   4   3     8191.94     8691.49    243.59 o 
  -6   4   3     1538.48     2012.53    240.23 o 
  -4   4   3     2687.99     3107.95    300.99 o 
  -2   4   3     1969.41     1620.39    333.04 o 
   0   4   3      189.03      474.43    323.81 o 
   2   4   3     4498.87     3404.79    476.59 o 
   4   4   3      573.31      265.55    577.57 o 
   6   4   3        0.77      225.72    544.38 o 
   8   4   3      648.47      584.21    471.35 o 
  10   4   3     1235.16     2104.49    451.44 o 
  12   4   3       11.95      143.78    198.81 o 
  14   4   3      212.28      324.33    255.81 o 
  16   4   3     1218.32     1306.24    279.04 o 
  18   4   3      626.67      561.04    258.06 o 
  20   4   3     2562.90     2393.61    298.26 o 
  22   4   3        1.74       85.67    438.16 o 
  24   4   3      164.10       43.82    281.19 o 
  26   4   3       32.53       79.67    544.38 o 
  28   4   3      445.99      570.28    307.45 o 
  30   4   3     2027.97     2517.77    594.17 o 
  32   4   3      322.77      594.28    358.73 o 
 -33   5   3      423.08      -81.20    349.21 o 
 -31   5   3       37.68      284.72    541.06 o 
 -29   5   3        1.74     -260.87    333.76 o 
 -27   5   3      961.03     1349.46    233.77 o 
 -25   5   3      524.16      561.28    212.57 o 
 -23   5   3      238.57      533.86    242.32 o 
 -21   5   3      593.11      348.52    249.91 o 
 -19   5   3       13.54      306.39    325.71 o 
 -17   5   3     4544.45     4858.62    256.39 o 
 -15   5   3       16.03      132.19    243.99 o 
 -13   5   3     1107.92      946.54    208.66 o 
 -11   5   3    32820.82    38082.05    731.13 o 
  -9   5   3     5425.27     6026.81    250.46 o 
  -7   5   3      199.51      505.23    213.31 o 
  -5   5   3     1692.29     1816.06    240.63 o 
  -3   5   3      519.73      982.60    292.67 o 
  -1   5   3     3527.61     4391.54    304.12 o 
   1   5   3     9374.48     8046.21    564.30 o 
   3   5   3      581.65     1354.15    321.38 o 
   5   5   3       65.63      258.49    398.88 o 
   7   5   3     1308.28     1686.25    544.38 o 
   9   5   3      315.27      338.58    451.44 o 
  11   5   3      281.83      521.16    252.91 o 
  13   5   3      173.74      311.90    237.87 o 
  15   5   3        6.44      249.14    257.68 o 
  17   5   3     1768.39     2385.66    291.63 o 
  19   5   3      303.25      833.38    471.35 o 
  21   5   3      448.65      617.69    272.15 o 
  23   5   3     2167.55     2429.42    547.70 o 
  25   5   3      567.68      471.30    297.84 o 
  27   5   3       13.59      -89.76    816.57 o 
  29   5   3      106.11     1084.62    344.44 o 
  31   5   3       36.06     -353.97    353.97 o 
 -34   6   3      592.36     1023.33    326.23 o 
 -32   6   3        8.64     -209.89    349.21 o 
 -30   6   3      245.61      796.86    269.99 o 
 -28   6   3      167.26      -17.43    248.96 o 
 -26   6   3      109.40      205.01    243.74 o 
 -24   6   3     7192.10     5983.94    263.67 o 
 -22   6   3      430.82      617.37    240.47 o 
 -20   6   3     3405.23     3624.72    256.66 o 
 -18   6   3       65.31      580.96    246.03 o 
 -16   6   3      273.26      450.59    228.36 o 
 -14   6   3       66.59      220.97    243.19 o 
 -12   6   3     1802.63     2723.23    257.67 o 
 -10   6   3      108.33      469.89    241.98 o 
  -8   6   3      495.58      597.57    277.01 o 
  -6   6   3      908.87      805.31    261.16 o 
  -4   6   3      559.67      584.48    278.10 o 
  -2   6   3      654.76      803.13    274.36 o 
   0   6   3     6718.38     5828.96    317.03 o 
   2   6   3     9648.00    10302.00    444.88 o 
   4   6   3     4397.81     5034.64    355.19 o 
   6   6   3      143.01      612.31    424.66 o 
   8   6   3     2134.20     2701.99    471.35 o 
  10   6   3       34.86      351.86    438.16 o 
  12   6   3     4192.01     5768.65    271.75 o 
  14   6   3     2406.72     2859.16    276.49 o 
  16   6   3      426.17      426.02    278.51 o 
  18   6   3      425.95      167.98    325.30 o 
  20   6   3     2947.06     3521.72    314.20 o 
  22   6   3     1174.39     1514.09    458.08 o 
  24   6   3      179.19      381.85    319.00 o 
  26   6   3      255.35      560.04    329.74 o 
  28   6   3      491.45      619.85    382.39 o 
  30   6   3        1.37      115.76    316.84 o 
 -33   7   3     1751.14     1713.82    398.94 o 
 -31   7   3       28.62       43.67    517.83 o 
 -29   7   3      777.06      838.36    279.65 o 
 -27   7   3      570.30      540.97    235.97 o 
 -25   7   3       40.12      107.09    224.41 o 
 -23   7   3       66.43      202.41    228.68 o 
 -21   7   3      146.48      606.21    255.85 o 
 -19   7   3      237.61      579.67    249.02 o 
 -17   7   3      362.96      186.92    246.80 o 
 -15   7   3     2454.20     2492.30    230.17 o 
 -13   7   3      333.69      821.61    267.95 o 
 -11   7   3      288.64      393.06    237.36 o 
  -9   7   3     7098.18     7063.86    287.32 o 
  -7   7   3     4085.22     3390.35    276.74 o 
  -5   7   3       71.93      221.06    255.21 o 
  -3   7   3    16775.96    15902.80    526.45 o 
  -1   7   3    11297.26    12788.66    345.06 o 
   1   7   3     5351.79     6101.22    459.27 o 
   3   7   3    26385.33    27260.96    811.62 o 
   5   7   3      789.77      896.21    298.88 o 
   7   7   3      320.92      809.85    398.27 o 
   9   7   3    14737.33    16665.76    398.94 o 
  11   7   3     1329.45     1172.18    341.90 o 
  13   7   3      296.37      992.42    236.42 o 
  15   7   3     2700.13     1882.64    286.80 o 
  17   7   3     1831.91     1417.33    304.59 o 
  19   7   3      442.39      473.53    279.28 o 
  21   7   3      254.37      820.77    308.99 o 
  23   7   3       75.17      166.83    363.24 o 
  25   7   3      520.05      758.48    330.14 o 
  27   7   3        8.38      831.05    309.40 o 
  29   7   3      119.38      101.08    346.08 o 
  31   7   3        3.56      764.05    474.67 o 
 -32   8   3      238.26      603.24    349.73 o 
 -30   8   3       75.87      189.96    292.13 o 
 -28   8   3       86.34      -23.44    289.03 o 
 -26   8   3      433.03      707.67    259.73 o 
 -24   8   3        1.53      140.97    249.74 o 
 -22   8   3     2468.13     1804.64    247.47 o 
 -20   8   3     2448.24     2363.11    232.12 o 
 -18   8   3      134.86      531.69    232.64 o 
 -16   8   3     1964.23     2020.03    247.10 o 
 -14   8   3        1.41      228.91    242.31 o 
 -12   8   3      791.05      738.84    239.78 o 
 -10   8   3      748.68      496.29    241.28 o 
  -8   8   3       31.21      175.53    219.45 o 
  -6   8   3      592.19     1129.45    262.60 o 
  -4   8   3     6499.21     6298.85    285.64 o 
  -2   8   3     1571.82     1410.71    290.30 o 
   0   8   3     2973.29     3393.57    364.63 o 
   2   8   3     5997.48     6567.63    386.55 o 
   4   8   3     7180.73     6235.33    366.09 o 
   6   8   3      335.49      458.08    273.58 o 
   8   8   3     1383.09     1278.26    366.07 o 
  10   8   3     3017.93     3298.98    380.15 o 
  12   8   3      939.79     1820.42    306.87 o 
  14   8   3     3573.26     3345.68    299.86 o 
  16   8   3      144.19      180.64    296.69 o 
  18   8   3     7731.37     7356.74    401.65 o 
  20   8   3     2309.52     2102.77    300.33 o 
  22   8   3      651.31      655.03    295.30 o 
  24   8   3        1.22     -145.60    336.56 o 
  26   8   3      100.80     -101.06    316.84 o 
  28   8   3      823.72     1133.95    316.84 o 
  30   8   3      579.67      715.83    323.81 o 
 -31   9   3     2415.41     2409.62    292.55 o 
 -29   9   3        1.77      118.25    317.35 o 
 -27   9   3       43.10      423.70    225.47 o 
 -25   9   3      331.74      308.92    247.78 o 
 -23   9   3      158.56       61.92    287.41 o 
 -21   9   3      129.42       80.46    258.80 o 
 -19   9   3      190.49      361.68    223.50 o 
 -17   9   3      162.89      -83.85    238.42 o 
 -15   9   3      822.26      966.37    233.37 o 
 -13   9   3      230.67      442.18    260.98 o 
 -11   9   3      573.19     1081.33    260.46 o 
  -9   9   3      414.94      935.52    258.76 o 
  -7   9   3      670.52     1038.09    328.03 o 
  -5   9   3     1373.40     1160.64    246.37 o 
  -3   9   3    10394.02    10494.65    340.82 o 
  -1   9   3      640.64     1072.08    354.46 o 
   1   9   3      826.23     1389.46    337.25 o 
   3   9   3    10344.40     9988.20    431.52 o 
   5   9   3      538.43      649.40    287.38 o 
   7   9   3    17694.59    18704.99   1033.59 o 
   9   9   3      402.21      284.11    365.80 o 
  11   9   3     1919.57     1595.38    264.08 o 
  13   9   3     2566.96     1451.27    713.67 o 
  15   9   3     1391.81     1502.44    299.86 o 
  17   9   3      502.45      880.42    299.79 o 
  19   9   3     2989.00     3379.80    322.03 o 
  21   9   3      296.96      116.80    321.37 o 
  23   9   3        2.85      -46.47    331.78 o 
  25   9   3      424.56      790.02    380.24 o 
  27   9   3      153.00      296.19    388.37 o 
  29   9   3      398.75      353.04    316.84 o 
 -30  10   3      642.20      580.48    352.76 o 
 -28  10   3     2547.38     2433.38    261.84 o 
 -26  10   3       52.70      -16.43    232.84 o 
 -24  10   3     1438.85     1342.14    259.14 o 
 -22  10   3     1077.91     1075.24    272.15 o 
 -20  10   3       28.72      143.68    263.76 o 
 -18  10   3     4022.71     3686.83    267.83 o 
 -16  10   3      600.90      724.02    250.95 o 
 -14  10   3     6069.89     6500.77    261.80 o 
 -12  10   3       18.04      347.30    264.07 o 
 -10  10   3       87.71      386.83    260.46 o 
  -8  10   3     1609.97     2400.04    323.50 o 
  -6  10   3      899.60     1570.18    325.62 o 
  -4  10   3     8755.52     8420.82    257.39 o 
  -2  10   3     1581.90     1582.90    276.64 o 
   0  10   3      387.66      425.38    318.66 o 
   2  10   3     9168.56    10951.48    437.31 o 
   4  10   3    14710.46    14221.70    436.19 o 
   6  10   3     2411.67     2630.78    293.42 o 
   8  10   3      180.08      459.23    305.69 o 
  10  10   3      933.27     1297.47    400.36 o 
  12  10   3     6264.10     6234.87    275.02 o 
  14  10   3       76.32      179.32    278.19 o 
  16  10   3     8176.40     8298.48    504.55 o 
  18  10   3      740.03      159.33    484.63 o 
  20  10   3     3090.69     2941.29    365.35 o 
  22  10   3      222.56     1222.98    517.83 o 
  24  10   3      939.84     1351.40    377.87 o 
  26  10   3      187.46       54.44    344.53 o 
  28  10   3       21.29      371.68    349.21 o 
 -29  11   3      129.02      535.65    297.74 o 
 -27  11   3        1.10      189.11    346.62 o 
 -25  11   3     1126.35     1019.30    260.81 o 
 -23  11   3     1617.41     1788.55    280.31 o 
 -21  11   3       80.32      -14.98    260.16 o 
 -19  11   3        1.71      218.03    367.97 o 
 -17  11   3     2038.23     1744.57    261.80 o 
 -15  11   3      203.33      594.76    273.18 o 
 -13  11   3       16.02     -136.41    273.29 o 
 -11  11   3      672.66      690.98    264.25 o 
  -9  11   3     2031.62     2723.61    330.73 o 
  -7  11   3     1743.26     2444.36    328.20 o 
  -5  11   3     2361.70     2000.20    276.18 o 
  -3  11   3     2789.44     3148.57    281.46 o 
  -1  11   3     4057.84     4591.09    379.64 o 
   1  11   3      144.84      236.34    323.59 o 
   3  11   3       25.25     -114.01    381.71 o 
   5  11   3     1586.98     1300.82    383.91 o 
   7  11   3       54.20      -50.25    329.94 o 
   9  11   3     2774.98     2977.56    290.14 o 
  11  11   3      391.26      439.22    274.61 o 
  13  11   3     3397.25     2193.47    412.47 o 
  15  11   3      580.98      772.40    294.06 o 
  17  11   3      539.12      219.08    477.99 o 
  19  11   3       40.16     1009.10    497.91 o 
  21  11   3     1345.15     1314.48    418.24 o 
  23  11   3      106.08      727.64    431.52 o 
  25  11   3     1324.37     1045.43    350.88 o 
  27  11   3       73.21      -94.27    344.53 o 
 -28  12   3        1.52      356.88    498.78 o 
 -26  12   3      451.07      528.33    294.07 o 
 -24  12   3      994.20      762.04    259.76 o 
 -22  12   3       11.22      196.98    283.25 o 
 -20  12   3      412.28      374.43    295.99 o 
 -18  12   3     5322.91     5639.10    282.29 o 
 -16  12   3        4.49      -25.51    278.19 o 
 -14  12   3       29.85      261.23    273.03 o 
 -12  12   3      149.68      604.00    363.49 o 
 -10  12   3      493.29      375.02    330.73 o 
  -8  12   3       21.64      385.27    264.31 o 
  -6  12   3      221.69      253.83    294.12 o 
  -4  12   3     4842.21     4453.55    308.38 o 
  -2  12   3       21.52      286.13    369.95 o 
   0  12   3       36.44       55.26    389.22 o 
   2  12   3      405.67      624.59    337.35 o 
   4  12   3       40.98       -0.46    343.19 o 
   6  12   3      372.47      735.71    389.97 o 
   8  12   3       98.34      262.92    330.08 o 
  10  12   3     1194.95     1433.20    261.06 o 
  12  12   3      234.56      529.83    260.47 o 
  14  12   3      314.72      206.63    287.92 o 
  16  12   3      814.26     1001.13    331.43 o 
  18  12   3     1206.32     1521.74    347.43 o 
  20  12   3      219.76      132.78    504.55 o 
  22  12   3      900.25     1161.79    424.88 o 
  24  12   3       96.75      922.79    438.16 o 
  26  12   3      115.81      179.25    386.75 o 
 -27  13   3       74.59      541.57    299.95 o 
 -25  13   3      380.77     1155.55    273.09 o 
 -23  13   3      467.02      259.39    251.48 o 
 -21  13   3      862.18     1063.61    448.76 o 
 -19  13   3      480.38      700.08    313.31 o 
 -17  13   3     9294.12     9049.82    290.14 o 
 -15  13   3       50.82      238.45    344.82 o 
 -13  13   3      618.96     1107.87    304.63 o 
 -11  13   3     9492.67     9729.75    372.65 o 
  -9  13   3       10.32      301.14    282.43 o 
  -7  13   3        1.84      194.05    269.51 o 
  -5  13   3      275.26      294.32    314.30 o 
  -3  13   3      172.55      130.83    296.35 o 
  -1  13   3      755.91     1194.74    326.72 o 
   1  13   3      616.15      883.80    386.86 o 
   3  13   3      219.01      113.34    394.95 o 
   5  13   3      735.98      355.75    474.67 o 
   7  13   3      403.14       51.86    344.99 o 
   9  13   3       17.48      229.07    278.42 o 
  11  13   3     5192.67     4352.51    563.21 o 
  13  13   3      331.31      286.82    278.79 o 
  15  13   3     1068.29      596.16    403.85 o 
  17  13   3      846.43      851.30    346.27 o 
  19  13   3       56.40      216.39    337.96 o 
  21  13   3        2.12      796.65    411.42 o 
  23  13   3      137.31       -9.96    368.37 o 
  25  13   3     1033.36      398.33    444.80 o 
 -26  14   3       76.62      601.72    300.88 o 
 -24  14   3     1042.45      987.89    296.04 o 
 -22  14   3       37.57      379.83    279.89 o 
 -20  14   3     2490.85     2389.75    289.94 o 
 -18  14   3      712.19      810.10    365.80 o 
 -16  14   3        8.47      858.03    353.84 o 
 -14  14   3      802.64     1017.59    308.99 o 
 -12  14   3      759.78      824.73    604.13 o 
 -10  14   3     3874.04     4230.43    303.92 o 
  -8  14   3      156.66      306.93    315.11 o 
  -6  14   3     2111.90     1994.62    297.65 o 
  -4  14   3      325.44      388.72    289.42 o 
  -2  14   3      798.76     1284.78    316.03 o 
   0  14   3      185.29       89.79    421.56 o 
   2  14   3      149.69      168.16    399.94 o 
   4  14   3      182.77      439.59    404.78 o 
   6  14   3       42.71       59.32    359.63 o 
   8  14   3     6860.60     6049.60    302.50 o 
  10  14   3     2250.52     2261.82    256.11 o 
  12  14   3     1446.76     1483.84    363.26 o 
  14  14   3      274.38      669.67    469.23 o 
  16  14   3       13.30      447.57    272.56 o 
  18  14   3     1586.95     1862.61    503.18 o 
  20  14   3       38.01      310.72    551.02 o 
  22  14   3      562.90      288.09    408.29 o 
  24  14   3      503.20      741.19    497.91 o 
 -25  15   3       33.27     -138.93    321.82 o 
 -23  15   3      131.90      276.35    312.37 o 
 -21  15   3      256.81      248.13    304.80 o 
 -19  15   3     4367.56     4449.44    386.24 o 
 -17  15   3        3.63      458.92    368.30 o 
 -15  15   3      312.08      839.76    323.49 o 
 -13  15   3     1259.91      960.32    309.67 o 
 -11  15   3      893.85     1204.44    247.00 o 
  -9  15   3     1215.49     1368.39    263.92 o 
  -7  15   3     4548.48     3758.94    316.77 o 
  -5  15   3     3996.57     4537.20    305.40 o 
  -3  15   3     2674.84     2798.56    318.46 o 
  -1  15   3     1409.49     1663.93    334.00 o 
   1  15   3     1907.14     1766.22    411.16 o 
   3  15   3      941.51     1004.23    415.87 o 
   5  15   3      574.01      517.95    444.84 o 
   7  15   3     2090.96     2635.99    337.80 o 
   9  15   3      376.31      258.16    279.76 o 
  11  15   3       23.97     -179.46    447.91 o 
  13  15   3     3451.58     3303.79    302.62 o 
  15  15   3      496.14      686.58    301.28 o 
  17  15   3       36.35      836.37    303.92 o 
  19  15   3      292.86      756.58    309.72 o 
  21  15   3      629.52     1109.37    311.79 o 
  23  15   3        5.21      198.25    295.78 o 
 -24  16   3      178.26      422.20    358.90 o 
 -22  16   3     1769.32     1745.80    853.08 o 
 -20  16   3       82.51       41.19    338.52 o 
 -18  16   3     3146.61     3332.10    322.85 o 
 -16  16   3      314.53      532.66    277.89 o 
 -14  16   3        6.69      183.68    269.85 o 
 -12  16   3       16.50      270.98    265.51 o 
 -10  16   3     2319.01     2174.39    273.66 o 
  -8  16   3     1990.93     1760.48    297.57 o 
  -6  16   3      350.07      731.37    325.12 o 
  -4  16   3     7645.54     7527.29    344.82 o 
  -2  16   3     2314.41     1931.19    367.17 o 
   0  16   3      234.31      284.16    346.37 o 
   2  16   3     2262.78     1959.43    392.27 o 
   4  16   3      289.09      445.14    455.75 o 
   6  16   3     1786.95     2236.57    363.61 o 
   8  16   3     2707.68     2060.78    370.76 o 
  10  16   3      167.35      -39.83    524.46 o 
  12  16   3      372.32      266.39    330.83 o 
  14  16   3       12.56      471.70    341.27 o 
  16  16   3       42.98      333.27    288.67 o 
  18  16   3      567.84      621.17    350.32 o 
  20  16   3      460.55      870.87    319.60 o 
  22  16   3       18.57       95.30    314.55 o 
 -21  17   3      485.38      419.46    328.25 o 
 -19  17   3      351.51      947.71    296.39 o 
 -17  17   3      877.00      958.51    282.76 o 
 -15  17   3     2843.50     3132.65    311.42 o 
 -13  17   3       62.34      226.33    285.27 o 
 -11  17   3       98.48      260.83    284.86 o 
  -9  17   3      290.38      646.83    304.01 o 
  -7  17   3       33.65      409.36    316.41 o 
  -5  17   3        4.56      271.06    331.06 o 
  -3  17   3     2409.23     2358.87    351.08 o 
  -1  17   3     2115.21     2478.47    386.93 o 
   1  17   3        5.74        1.40    386.14 o 
   3  17   3     1800.57     2087.99    368.46 o 
   5  17   3     5624.38     6506.01    537.74 o 
   7  17   3     1018.52     1360.95    537.74 o 
   9  17   3      703.51      650.60    537.74 o 
  11  17   3        1.65      204.60    335.55 o 
  13  17   3      316.98      786.52    311.93 o 
  15  17   3        8.58      534.02    348.71 o 
  17  17   3       60.86      131.03    295.68 o 
  19  17   3       91.83     -149.80    302.95 o 
 -20  18   3      510.85      858.79    292.35 o 
 -18  18   3       21.65     -189.42    295.68 o 
 -16  18   3        5.36      259.55    295.79 o 
 -14  18   3        3.20     -153.12    263.02 o 
 -12  18   3     1431.83     1443.79    305.10 o 
 -10  18   3      304.72      315.48    325.20 o 
  -8  18   3       15.32      144.29    338.30 o 
  -6  18   3      773.63      750.62    355.09 o 
  -4  18   3        4.09      -75.05    382.18 o 
  -2  18   3      232.86      392.93    405.93 o 
   0  18   3      696.46      963.65    341.83 o 
   2  18   3      133.13      450.67    387.26 o 
   4  18   3     3892.20     4082.85    551.02 o 
   6  18   3     5265.36     5091.95    577.57 o 
   8  18   3      266.85      278.83    544.38 o 
  10  18   3      921.13     1085.69    346.88 o 
  12  18   3     1365.13     1855.21    350.88 o 
  14  18   3      384.45      717.53    607.45 o 
  16  18   3     1281.34     1355.89    350.50 o 
  18  18   3      325.71       43.05    929.43 o 
 -17  19   3      564.10      779.38    308.02 o 
 -15  19   3      128.01       17.85    298.70 o 
 -13  19   3     1695.44     1744.42    355.26 o 
 -11  19   3     1251.58     1055.28    337.72 o 
  -9  19   3       69.34      368.83    369.18 o 
  -7  19   3      496.10      822.03    369.18 o 
  -5  19   3        6.27       91.55    325.64 o 
  -3  19   3      293.43      771.34    323.85 o 
  -1  19   3      334.20      456.79    362.63 o 
   1  19   3     2211.86     2509.46    650.60 o 
   3  19   3        8.66     -199.16    551.02 o 
   5  19   3      292.33      358.49    557.66 o 
   7  19   3     1149.34      982.54    458.08 o 
   9  19   3      275.61      483.08    382.39 o 
  11  19   3     1845.61     1826.61    354.11 o 
  13  19   3      705.96      683.36    394.24 o 
  15  19   3      230.54      472.26    408.29 o 
 -14  20   3       51.78      250.08    379.30 o 
 -12  20   3        3.23      312.41    346.05 o 
 -10  20   3        7.77       89.51    357.65 o 
  -8  20   3      363.00      446.26    375.59 o 
  -6  20   3      382.98      392.04    391.00 o 
  -4  20   3     1084.37     1430.47    410.21 o 
  -2  20   3     1659.52     1310.94    424.69 o 
   0  20   3       38.12     -265.55    643.96 o 
   2  20   3      344.98      816.57    570.94 o 
   4  20   3      243.48     1035.65    643.96 o 
   6  20   3      766.98      989.18    557.66 o 
   8  20   3       97.01      256.07    796.65 o 
  10  20   3     1287.70     1138.53    355.24 o 
  12  20   3      370.20     1193.56    405.88 o 
  -9  21   3       19.84      394.57    400.79 o 
  -7  21   3       61.72      266.35    407.56 o 
  -5  21   3      791.92      779.55    425.51 o 
  -3  21   3     1455.64     1556.41    474.15 o 
  -1  21   3      754.16      385.05    670.52 o 
   1  21   3      600.06       19.92    670.52 o 
   3  21   3       20.79     -139.41    650.60 o 
   5  21   3       11.87     -400.44    405.88 o 
   7  21   3      541.05      951.85    398.94 o 
 -34   0   4     2385.42     1938.52    564.30 o 
 -32   0   4     5895.58     6824.67    458.08 o 
 -30   0   4    20274.49    21018.39    491.27 o 
 -28   0   4      887.60      995.82    418.24 o 
 -26   0   4    22179.28    22724.55    732.31 o 
 -24   0   4     6525.71     6627.68    235.06 o 
 -22   0   4     9756.07    10528.85    345.22 o 
 -20   0   4     5711.39     5595.10    297.70 o 
 -18   0   4     9905.59    10018.39    303.40 o 
 -16   0   4    40921.46    43190.38    373.18 o 
 -14   0   4      360.88      265.55    258.19 o 
 -12   0   4    68494.56    67260.34   1194.98 o 
 -10   0   4    52568.54    49379.14    479.78 o 
  -8   0   4      840.68      586.46    298.06 o 
  -6   0   4     9383.45     8882.87    405.50 o 
  -4   0   4      694.97     1033.11    337.89 o 
  -2   0   4    34878.90    32450.18    588.00 o 
   0   0   4    49825.76    48564.80    982.54 o 
  10   0   4    53515.23    53798.76   2708.63 o 
  12   0   4    10615.22     8935.80    411.60 o 
  14   0   4   253547.86   268492.31   1068.84 o 
  16   0   4    70622.03    68432.58    617.41 o 
  18   0   4    15419.11    15089.96    431.52 o 
  20   0   4    82359.77    85042.82    650.60 o 
  22   0   4    42340.92    40343.89    597.49 o 
  24   0   4     3270.41     3399.06    511.19 o 
  26   0   4    25615.37    25924.45    584.21 o 
  28   0   4    19230.35    18256.65    497.91 o 
  30   0   4     2806.73     3073.76    451.44 o 
  32   0   4    11714.44    10768.11    484.63 o 
 -35   1   4     6246.88     7019.43    783.38 o 
 -33   1   4    16346.48    15340.18    377.12 o 
 -31   1   4      308.17     1035.36    989.18 o 
 -29   1   4     8083.14     7602.71    368.45 o 
 -27   1   4    21132.71    22388.31    614.22 o 
 -25   1   4     5557.60     5945.35    214.75 o 
 -23   1   4     8980.19     8897.75    246.83 o 
 -21   1   4    26953.46    28136.87    259.68 o 
 -19   1   4    36240.80    33898.04    447.37 o 
 -17   1   4    22596.30    22060.37    391.91 o 
 -15   1   4    49605.87    52918.47    365.08 o 
 -13   1   4    36531.05    35957.37    277.89 o 
 -11   1   4    13627.08    15778.63    246.75 o 
  -9   1   4    11616.18    10606.27    238.15 o 
  -7   1   4    15632.17    16239.14    285.84 o 
  -5   1   4    94220.15    99591.69   1192.03 o 
  -3   1   4   143616.67   143381.73   2749.15 o 
  -1   1   4   144100.17   142911.19    893.62 o 
   1   1   4    72125.75    74000.66    857.06 o 
   7   1   4     2276.61     2529.38    411.60 o 
   9   1   4   119444.63   133275.58   6316.80 o 
  11   1   4   106345.14   105228.98   3869.13 o 
  13   1   4     9678.73    11230.40    345.01 o 
  15   1   4    52595.78    54093.54    972.58 o 
  17   1   4    87580.67    88796.52    766.78 o 
  19   1   4      437.29      604.36    371.77 o 
  21   1   4    38566.18    37919.00    368.48 o 
  23   1   4    35829.70    35541.23    697.07 o 
  25   1   4     8259.37     8481.05    380.24 o 
  27   1   4      967.80     1125.04    368.48 o 
  29   1   4    18301.25    17606.18    380.75 o 
  31   1   4     9584.07     8669.46    363.49 o 
 -34   2   4      185.07     -280.63    312.15 o 
 -32   2   4     8832.82     9302.59    353.97 o 
 -30   2   4    15690.15    15445.61    337.89 o 
 -28   2   4     1980.35     2455.31    211.60 o 
 -26   2   4    12230.53    12302.27    238.18 o 
 -24   2   4    60202.08    61885.21   1290.73 o 
 -22   2   4     5617.73     5968.87    185.40 o 
 -20   2   4     1457.02     1850.38    216.90 o 
 -18   2   4    69070.44    68631.34    504.99 o 
 -16   2   4    50334.05    53045.20    289.14 o 
 -14   2   4     1503.85     1794.90    199.85 o 
 -12   2   4    98359.55    94886.76    385.56 o 
 -10   2   4   134757.86   141174.44    480.27 o 
  -8   2   4     8102.59     8709.14    232.22 o 
  -6   2   4     7472.73     6481.53    275.01 o 
  -4   2   4   133142.84   135350.83   3533.94 o 
  -2   2   4   107667.05   100345.66   2396.52 o 
   0   2   4    68142.49    67024.82   1065.64 o 
   2   2   4   129973.01   142103.16   1135.23 o 
   6   2   4    81233.86    81577.37    922.79 o 
   8   2   4   214500.34   235638.63  12736.50 o 
  10   2   4    54351.18    57857.00    736.90 o 
  12   2   4    26894.14    27437.78    751.02 o 
  14   2   4    54673.35    55511.70    690.43 o 
  16   2   4     5773.57     5872.73    282.15 o 
  18   2   4    13744.59    13885.71    307.45 o 
  20   2   4    41621.26    40138.17    471.35 o 
  22   2   4     4795.25     5414.65    451.44 o 
  24   2   4     1572.09     1869.18    293.37 o 
  26   2   4    14320.13    14354.00    333.20 o 
  28   2   4     8028.79     8434.17    350.88 o 
  30   2   4     1154.29     1154.25    316.84 o 
  32   2   4     8717.56     8636.43   1234.81 o 
 -35   3   4    11259.69    11177.58    347.29 o 
 -33   3   4    11336.46    11250.39    335.62 o 
 -31   3   4     3097.14     3430.74    341.28 o 
 -29   3   4    12355.76    11882.24    282.65 o 
 -27   3   4    42599.47    41693.95    863.09 o 
 -25   3   4    30457.57    29847.35    466.45 o 
 -23   3   4     2256.22     2690.45    255.90 o 
 -21   3   4   134725.11   135551.11   2431.83 o 
 -19   3   4     9369.17    10187.94    182.58 o 
 -17   3   4    12964.38    13927.95    214.88 o 
 -15   3   4   165329.14   173657.41    633.42 o 
 -13   3   4    82122.08    81616.34    636.26 o 
 -11   3   4      819.11     1021.49    203.89 o 
  -9   3   4   136711.89   139344.48   1576.28 o 
  -7   3   4    55153.36    52706.66    625.72 o 
  -5   3   4     5079.48     6233.75    290.26 o 
  -3   3   4   642986.25   599467.88  10695.09 o 
  -1   3   4    55508.61    51705.34    728.97 o 
   1   3   4    31267.88    32498.09    483.22 o 
   3   3   4    13679.66    14180.44    750.18 o 
   9   3   4     8059.69     8172.34    444.80 o 
  11   3   4    47502.91    47839.07    610.77 o 
  13   3   4    14732.55    14739.92    304.00 o 
  15   3   4     9505.74     8424.04    295.08 o 
  17   3   4    27763.97    29508.36    342.30 o 
  19   3   4    13985.32    12945.35    330.14 o 
  21   3   4       50.04      153.03    660.56 o 
  23   3   4    26262.22    26247.22    369.47 o 
  25   3   4    10570.17    10010.42    354.46 o 
  27   3   4      637.70      714.98    309.40 o 
  29   3   4    13039.26    12908.23    766.78 o 
  31   3   4    13325.62    13113.23    347.00 o 
 -34   4   4     2240.92     1872.81    381.73 o 
 -32   4   4     9469.44     8741.35    364.73 o 
 -30   4   4    29599.90    29081.48    784.80 o 
 -28   4   4     1304.20     1285.48    218.16 o 
 -26   4   4    16156.98    13965.96    502.70 o 
 -24   4   4    23807.67    24870.63    303.49 o 
 -22   4   4    13569.34    13578.61    277.37 o 
 -20   4   4    22918.29    23616.23    777.12 o 
 -18   4   4    72744.20    75831.43   1044.47 o 
 -16   4   4    16496.92    17191.86    415.04 o 
 -14   4   4    11297.72    11784.27    245.47 o 
 -12   4   4   410422.22   432706.63   1818.71 o 
 -10   4   4    39820.57    37878.31    487.74 o 
  -8   4   4       13.60      427.18    232.05 o 
  -6   4   4   336929.88   336854.31   7948.48 o 
  -4   4   4   404100.03   407416.00  16216.05 o 
  -2   4   4     9327.38     9362.71    311.79 o 
   0   4   4    11735.89    11352.95    853.08 o 
   2   4   4   112117.56   113521.74    890.79 o 
   4   4   4    12135.83    13005.38    690.43 o 
  10   4   4    50553.05    53920.20    703.71 o 
  12   4   4     8828.02    10477.49    620.73 o 
  14   4   4    85036.97    79233.64   4321.97 o 
  16   4   4    13592.12    15241.37    300.00 o 
  18   4   4    17699.21    18046.75    311.51 o 
  20   4   4    27029.09    27080.23    434.84 o 
  22   4   4    31515.04    30447.40    354.21 o 
  24   4   4      815.36     1243.22    375.09 o 
  26   4   4    19259.99    19134.28    544.38 o 
  28   4   4    10809.07    10445.44    363.49 o 
  30   4   4     1384.95     1982.21    316.84 o 
  32   4   4    20883.82    19097.51    869.68 o 
 -35   5   4     6967.15     6528.38    557.66 o 
 -33   5   4    11096.47     9896.27    369.47 o 
 -31   5   4      913.37     1466.28    252.80 o 
 -29   5   4     4969.22     5183.56    379.46 o 
 -27   5   4    36905.17    36016.09    768.50 o 
 -25   5   4    15760.45    16142.66    321.67 o 
 -23   5   4     1226.09     1348.39    242.79 o 
 -21   5   4    32976.58    32281.88    712.57 o 
 -19   5   4    31018.40    30070.34    357.56 o 
 -17   5   4     1207.27     1565.61    193.40 o 
 -15   5   4    89304.93    89958.12   1498.67 o 
 -13   5   4   118658.76   129885.18   1010.93 o 
 -11   5   4      338.92     1246.54    250.11 o 
  -9   5   4   156279.48   152277.52   2970.63 o 
  -7   5   4    80006.33    80357.67   2582.31 o 
  -5   5   4     6977.15     7728.98    299.80 o 
  -3   5   4   208919.91   197426.23   6937.15 o 
  -1   5   4    73813.85    70731.20   1722.44 o 
   1   5   4    11251.32     9759.01    471.35 o 
   3   5   4    41159.57    35473.20   1022.37 o 
   5   5   4    11436.03    10170.62    643.96 o 
  11   5   4    64690.77    67855.01    763.46 o 
  13   5   4    22249.24    22272.73    499.07 o 
  15   5   4    14190.55    14077.54    320.53 o 
  17   5   4    33489.74    34125.13   1075.48 o 
  19   5   4    36155.89    36170.18    364.72 o 
  21   5   4     4213.58     4081.91    349.14 o 
  23   5   4    17116.82    17802.81    481.31 o 
  25   5   4    17644.59    16386.10    657.24 o 
  27   5   4      686.08      863.45    305.02 o 
  29   5   4    10351.52    10527.58    342.59 o 
  31   5   4     5399.04     4015.83    395.01 o 
 -34   6   4      583.69      904.96    321.54 o 
 -32   6   4     7589.55     7536.41    377.44 o 
 -30   6   4    12947.61    13549.10   1009.12 o 
 -28   6   4     3686.73     3919.77    238.60 o 
 -26   6   4     8159.88     8134.70    256.80 o 
 -24   6   4    26914.08    26532.95    375.01 o 
 -22   6   4    23792.17    23933.95    293.91 o 
 -20   6   4     1356.29     1762.92    236.58 o 
 -18   6   4    48422.74    47861.04    344.89 o 
 -16   6   4    68208.30    70817.98    581.61 o 
 -14   6   4    14269.07    13812.56    348.03 o 
 -12   6   4   137032.61   150266.52   4028.66 o 
 -10   6   4   117741.47   120032.18   3470.70 o 
  -8   6   4    14385.69    15472.66    524.15 o 
  -6   6   4   153630.53   157893.92   6837.90 o 
  -4   6   4    89238.92    84961.90   3108.92 o 
  -2   6   4      137.16      316.30    280.25 o 
   0   6   4    60785.85    62391.41    819.89 o 
   2   6   4    84558.02    75987.52    756.82 o 
   4   6   4    14187.88    16351.06    511.19 o 
   6   6   4    20366.91    19139.61    703.71 o 
   8   6   4    62602.52    60791.34    882.96 o 
  12   6   4    13562.80    14067.58    404.97 o 
  14   6   4    43069.75    44709.70   1183.94 o 
  16   6   4    12836.15    12821.38    327.00 o 
  18   6   4      350.44      247.92    318.66 o 
  20   6   4    61938.57    60036.19    547.70 o 
  22   6   4    12071.91    12494.48    316.63 o 
  24   6   4      168.37      146.61    327.00 o 
  26   6   4    20257.67    20593.05    379.47 o 
  28   6   4    14534.78    13859.40    551.02 o 
  30   6   4     1850.91     1708.60    368.45 o 
 -33   7   4     6656.99     7151.82    544.38 o 
 -31   7   4     4008.29     3860.80    299.95 o 
 -29   7   4    11018.43    10800.92    341.13 o 
 -27   7   4    28986.08    29763.74    748.97 o 
 -25   7   4     1243.13     1447.71    291.25 o 
 -23   7   4     3349.00     2869.06    264.68 o 
 -21   7   4    33280.31    34191.79    616.04 o 
 -19   7   4    28755.57    29352.49    517.37 o 
 -17   7   4     2164.59     2353.60    265.62 o 
 -15   7   4    55173.59    53790.41    931.90 o 
 -13   7   4    53151.35    54973.46    955.06 o 
 -11   7   4     2632.94     2396.56    245.20 o 
  -9   7   4    44854.66    47173.63   1436.83 o 
  -7   7   4    29670.05    25170.87    739.34 o 
  -5   7   4    16351.78    15941.93    452.74 o 
  -3   7   4   116772.77   114529.20   3343.20 o 
  -1   7   4    47171.34    46834.67    830.78 o 
   1   7   4       19.82      444.80    411.60 o 
   3   7   4   145681.98   147785.95    975.90 o 
   5   7   4    61588.16    63312.58   3754.23 o 
   7   7   4    12997.03    14797.85    657.24 o 
   9   7   4    68221.24    70145.39    902.87 o 
  13   7   4     5796.02     5583.22    398.33 o 
  15   7   4    19654.51    18393.08   3213.19 o 
  17   7   4    75857.99    69733.41   1785.83 o 
  19   7   4     3288.19     4616.31    304.14 o 
  21   7   4    15948.87    15754.54    909.51 o 
  23   7   4    33115.70    31988.88    401.89 o 
  25   7   4     8433.32     8765.68    323.50 o 
  27   7   4      643.74      192.66    336.47 o 
  29   7   4     9867.33     9034.33    663.88 o 
 -32   8   4     2826.11     3221.20    411.86 o 
 -30   8   4    21322.32    19753.51    567.28 o 
 -28   8   4     6101.40     6258.36    238.79 o 
 -26   8   4     7103.19     7219.45    277.71 o 
 -24   8   4    21775.33    21466.33    442.09 o 
 -22   8   4    23110.60    22533.07    306.94 o 
 -20   8   4     1911.28     2473.40    242.36 o 
 -18   8   4    41710.76    43710.21    563.21 o 
 -16   8   4    19824.92    18212.97    553.27 o 
 -14   8   4     4324.25     4269.32    235.63 o 
 -12   8   4    38707.92    38711.85    685.11 o 
 -10   8   4    75457.80    79571.30   1666.21 o 
  -8   8   4      134.74       62.09    221.12 o 
  -6   8   4    80444.91    75035.29   2545.00 o 
  -4   8   4    67288.98    63942.23   2135.32 o 
  -2   8   4    14441.82    15657.63    551.94 o 
   0   8   4    40968.46    41547.85    717.68 o 
   2   8   4   116902.37   115083.31    829.85 o 
   4   8   4     1118.33     1256.75    342.25 o 
   6   8   4    81718.65    87836.33   3365.50 o 
   8   8   4   108608.11   104955.08   1653.06 o 
  10   8   4     4763.52     4667.07    557.66 o 
  12   8   4    26655.60    27484.56    477.99 o 
  14   8   4    59837.14    64136.88   3591.58 o 
  16   8   4    12050.54     9856.63    823.21 o 
  18   8   4    12790.18    11616.99    624.05 o 
  20   8   4    31604.72    31438.61    432.69 o 
  22   8   4     9238.77     9524.68   1062.21 o 
  24   8   4     1054.04     1615.67    330.14 o 
  26   8   4    18577.44    16877.80    454.76 o 
  28   8   4     4735.23     4426.64    497.91 o 
  30   8   4      631.57     1450.91    321.54 o 
 -31   9   4     1706.10      987.90    320.58 o 
 -29   9   4     7740.64     7149.44    267.53 o 
 -27   9   4    24831.53    25987.45    570.12 o 
 -25   9   4     2169.70     2593.48    258.99 o 
 -23   9   4    12742.67    11883.00    275.30 o 
 -21   9   4    21114.84    21182.84    529.25 o 
 -19   9   4    11865.49    12323.17    362.65 o 
 -17   9   4     5896.97     6531.89    252.04 o 
 -15   9   4    48161.59    47740.92   1091.88 o 
 -13   9   4    35691.71    34406.67    526.27 o 
 -11   9   4       50.48      297.84    257.59 o 
  -9   9   4    29767.76    32274.55   1163.39 o 
  -7   9   4    35380.70    31985.64    832.47 o 
  -5   9   4     1317.85     1232.14    271.03 o 
  -3   9   4    41955.15    39470.61   1156.58 o 
  -1   9   4    69360.63    64968.46   1390.39 o 
   1   9   4     5504.00     6701.90    441.84 o 
   3   9   4    38290.18    36758.95    557.66 o 
   5   9   4    84003.30    91019.85   3055.51 o 
   7   9   4     1646.33     1564.90    284.86 o 
   9   9   4    21975.97    21023.60    816.57 o 
  11   9   4   100259.07    99243.18   1022.37 o 
  13   9   4    11088.57    12188.34    385.05 o 
  15   9   4    19253.36    19398.53    458.08 o 
  17   9   4    41814.43    41830.97    524.46 o 
  19   9   4     8226.27     8815.66    560.98 o 
  21   9   4    12346.06    11493.53    350.88 o 
  23   9   4    26491.44    26807.91    433.29 o 
  25   9   4     8182.79     7592.98    330.33 o 
  27   9   4      284.21      660.56    673.84 o 
  29   9   4    17690.56    15781.04   1231.49 o 
 -32  10   4     7003.53     7287.46    315.56 o 
 -30  10   4     9402.57     9202.43    313.55 o 
 -28  10   4      822.38     1488.67    244.66 o 
 -26  10   4     7359.63     7734.60    284.25 o 
 -24  10   4    21799.43    21577.67    675.60 o 
 -22  10   4     7532.19     7472.05    283.34 o 
 -20  10   4     4277.12     3882.47    255.34 o 
 -18  10   4    33094.57    35280.26   1062.07 o 
 -16  10   4    14953.22    14160.10    285.38 o 
 -14  10   4     2140.31     1986.12    273.18 o 
 -12  10   4    40535.18    39851.94   1588.41 o 
 -10  10   4    23322.24    24288.65   1139.78 o 
  -8  10   4     2920.68     3201.78    252.52 o 
  -6  10   4    50005.65    47133.64   1971.21 o 
  -4  10   4    59101.89    59017.51   1251.44 o 
  -2  10   4       93.22      478.26    254.82 o 
   0  10   4    47783.62    45909.00    533.16 o 
   2  10   4    74160.98    74939.84   1795.79 o 
   4  10   4    15188.89    16028.92    425.04 o 
   6  10   4    40281.77    41717.52   1386.53 o 
   8  10   4   112652.66   114089.63   4995.27 o 
  10  10   4    23337.93    22790.95    756.82 o 
  12  10   4    27708.15    28422.47   2476.27 o 
  14  10   4    46894.76    31256.87  14801.17 o 
  16  10   4      133.53      849.76    378.41 o 
  18  10   4    16312.89    17201.09    451.44 o 
  20  10   4    26872.75    26156.81    491.27 o 
  22  10   4     5650.40     6587.88   1261.37 o 
  24  10   4     6659.45     7154.79    353.90 o 
  26  10   4    13000.03    12666.32    527.78 o 
  28  10   4     7283.79     7185.22    368.47 o 
 -31  11   4      201.36      438.22    300.90 o 
 -29  11   4     3382.21     3533.85    321.82 o 
 -27  11   4    11028.01    11047.53    255.51 o 
 -25  11   4     5992.10     5639.91    294.06 o 
 -23  11   4      508.19     1145.94    277.44 o 
 -21  11   4    28333.57    26525.89    759.55 o 
 -19  11   4    12726.67    13669.20    445.95 o 
 -17  11   4     3104.64     3592.15    264.77 o 
 -15  11   4    37186.27    37313.91   1349.47 o 
 -13  11   4    61184.55    60070.28   1079.09 o 
 -11  11   4      377.98      453.24    246.71 o 
  -9  11   4    22649.29    20907.39    628.60 o 
  -7  11   4    45096.71    43765.35   1456.22 o 
  -5  11   4      370.65      509.28    231.43 o 
  -3  11   4    34483.43    32057.14    939.51 o 
  -1  11   4    51464.80    47397.84   1210.41 o 
   1  11   4     8934.34     8675.28    452.16 o 
   3  11   4     7822.35     8265.29    491.27 o 
   5  11   4    76990.98    79617.76    679.37 o 
   7  11   4    10483.97    10483.93    476.00 o 
   9  11   4    15736.80    15328.90   1364.27 o 
  11  11   4    55211.31    58562.96   2989.76 o 
  13  11   4    19213.67    19762.95   1483.77 o 
  15  11   4    30746.77    29323.75    404.91 o 
  17  11   4    22842.72    22435.56    560.98 o 
  19  11   4     4403.87     4275.38    411.60 o 
  21  11   4     3803.20     4454.62    531.10 o 
  23  11   4    18493.90    18481.47    389.09 o 
  25  11   4     4960.23     5511.59    400.85 o 
  27  11   4     2111.73     2325.48    560.98 o 
 -30  12   4    18160.99    17191.64    421.59 o 
 -28  12   4     2778.34     3269.82    507.72 o 
 -26  12   4     8060.05     8567.53    298.97 o 
 -24  12   4    33532.29    32970.56    869.46 o 
 -22  12   4    13891.13    14357.91    762.47 o 
 -20  12   4     7694.15     7996.75    568.72 o 
 -18  12   4    73381.02    71186.70   2302.01 o 
 -16  12   4    25977.54    26826.76    691.76 o 
 -14  12   4     9493.59     9824.13    458.78 o 
 -12  12   4   130319.27   127026.01   4484.76 o 
 -10  12   4    38532.88    37666.37   1271.09 o 
  -8  12   4     2504.48     1974.01    273.13 o 
  -6  12   4   107464.73   113348.75   2880.43 o 
  -4  12   4    80827.67    78015.52    949.60 o 
  -2  12   4     1420.27     1604.38    317.45 o 
   0  12   4    32656.07    31919.52    591.54 o 
   2  12   4    62372.25    64504.40   1779.19 o 
   4  12   4    10280.67     9785.57    511.19 o 
   6  12   4    28720.00    30080.33    570.94 o 
   8  12   4    38422.49    37967.48   2350.13 o 
  10  12   4    20457.93    21239.21   2399.92 o 
  12  12   4     3945.37     5192.14    373.84 o 
  14  12   4    44048.35    40946.05    776.74 o 
  16  12   4     3092.96     3181.30    375.09 o 
  18  12   4     6704.63     7627.31    690.43 o 
  20  12   4    15742.06    15864.39    451.44 o 
  22  12   4     9605.15     9513.38    557.66 o 
  24  12   4     2889.73     3007.37    444.80 o 
  26  12   4     3579.84     3393.28    375.62 o 
 -29  13   4     6331.71     5276.75    319.91 o 
 -27  13   4    23182.84    23198.21    679.38 o 
 -25  13   4     4580.87     5107.54    268.77 o 
 -23  13   4     7209.10     7168.53    424.37 o 
 -21  13   4    21325.45    22618.42    791.80 o 
 -19  13   4     9115.14     8829.43    561.72 o 
 -17  13   4     5712.60     5859.83    333.82 o 
 -15  13   4    46738.68    46365.00   1505.38 o 
 -13  13   4     9345.29     9584.57    835.16 o 
 -11  13   4       40.97      123.44    340.12 o 
  -9  13   4    41762.14    42621.74   1000.07 o 
  -7  13   4    11631.34    13292.04    339.45 o 
  -5  13   4       87.35       15.44    258.84 o 
  -3  13   4    24085.90    22085.09    371.05 o 
  -1  13   4    22541.53    21345.66    425.15 o 
   1  13   4     2321.78     2530.25    382.21 o 
   3  13   4    13340.55    14014.47    451.44 o 
   5  13   4    22866.94    23461.46    570.94 o 
   7  13   4     4760.95     4308.57    411.60 o 
   9  13   4    10700.35    11207.88    400.68 o 
  11  13   4    51720.76    53886.20   2860.22 o 
  13  13   4    15996.34    14413.47   1093.94 o 
  15  13   4     5342.53     5050.57    323.10 o 
  17  13   4    30804.20    29008.32    743.54 o 
  19  13   4    10517.67     9850.14    376.74 o 
  21  13   4      790.83     1052.69    342.78 o 
  23  13   4    16632.77    16244.66    567.62 o 
  25  13   4     1858.14     1915.08    365.27 o 
 -26  14   4     3124.76     3269.01    285.00 o 
 -24  14   4    14621.64    15507.81    635.41 o 
 -22  14   4     4362.74     4038.84    297.98 o 
 -20  14   4      100.57     -101.02    281.31 o 
 -18  14   4    19992.13    19558.63    340.60 o 
 -16  14   4    11903.31    12496.01    476.83 o 
 -14  14   4     8098.77     8544.71    370.50 o 
 -12  14   4    39450.14    40223.72    597.49 o 
 -10  14   4    26566.26    27817.25    638.61 o 
  -8  14   4    20528.16    19775.53    768.64 o 
  -6  14   4    41732.00    42834.11    428.21 o 
  -4  14   4    10541.33    11312.18    352.62 o 
  -2  14   4      940.07     1074.18    339.37 o 
   0  14   4    37449.23    36942.51    797.02 o 
   2  14   4    23655.40    24370.97    577.57 o 
   4  14   4     1656.72     2144.33    491.27 o 
   6  14   4    23687.76    24012.48    564.30 o 
   8  14   4    22095.57    22664.81    497.91 o 
  10  14   4      504.86      945.74    269.29 o 
  12  14   4    13325.57    11730.49   2159.45 o 
  14  14   4    18040.59    18866.78   1187.51 o 
  16  14   4     2740.50     3297.44    307.78 o 
  18  14   4     2614.68     2480.51    306.14 o 
  20  14   4    20423.85    20699.24    503.74 o 
  22  14   4     7499.68     6823.67    369.83 o 
  24  14   4      700.83      389.81    424.28 o 
 -25  15   4     1299.11     1574.26    324.23 o 
 -23  15   4      786.90      877.79    288.28 o 
 -21  15   4    12465.49    12472.31    357.25 o 
 -19  15   4    13665.56    13528.37    922.00 o 
 -17  15   4     3007.39     3074.38    372.65 o 
 -15  15   4    21060.91    21897.92    421.79 o 
 -13  15   4    12965.54    13614.71    322.96 o 
 -11  15   4     4414.46     4531.62    312.55 o 
  -9  15   4    21619.55    22069.63    372.94 o 
  -7  15   4    17438.68    16921.18    348.69 o 
  -5  15   4     2356.18     2477.24    326.03 o 
  -3  15   4    24344.63    24116.08    639.05 o 
  -1  15   4    17064.07    15612.74    415.06 o 
   1  15   4      267.79      664.00    389.33 o 
   3  15   4    23255.80    22206.73    590.85 o 
   5  15   4    26847.60    26588.33    590.85 o 
   7  15   4       42.57     -212.44    404.97 o 
   9  15   4    19148.43    19959.33    372.39 o 
  11  15   4    33143.35    28535.74   6326.76 o 
  13  15   4     7416.68     8494.25    457.68 o 
  15  15   4    10741.36    10653.44    310.28 o 
  17  15   4    19100.08    19233.91    584.91 o 
  19  15   4     4737.19     4776.83    326.92 o 
  21  15   4     1633.83     1807.80    632.65 o 
  23  15   4    12278.96    11259.72   1219.04 o 
 -24  16   4    10439.82     9828.70    376.32 o 
 -22  16   4    10293.75     9753.87    612.18 o 
 -20  16   4      528.44      483.87    389.29 o 
 -18  16   4    17617.82    17805.99    435.89 o 
 -16  16   4    15436.61    16395.87    451.44 o 
 -14  16   4      237.70      286.94    301.21 o 
 -12  16   4    19026.13    19569.89    364.37 o 
 -10  16   4    31120.75    32737.37    384.56 o 
  -8  16   4      282.37      290.19    321.72 o 
  -6  16   4    26823.74    26238.82    475.14 o 
  -4  16   4    21889.00    22940.92    578.04 o 
  -2  16   4      505.66      608.95    363.12 o 
   0  16   4     7828.30     8197.69    430.12 o 
   2  16   4    37047.80    35437.83    650.60 o 
   4  16   4     3238.02     2987.45    511.19 o 
   6  16   4     8482.01     8510.92    551.02 o 
   8  16   4    27186.94    28048.40    793.33 o 
  10  16   4     4254.70     3305.32    337.98 o 
  12  16   4     5914.61     6154.15    544.38 o 
  14  16   4    25485.01    25219.21    909.51 o 
  16  16   4     6696.24     6503.80    357.81 o 
  18  16   4     1579.57     1887.55    322.48 o 
  20  16   4    16498.53    16666.03    404.34 o 
 -21  17   4     9477.36     8605.50    367.14 o 
 -19  17   4     4965.72     5318.83    297.24 o 
 -17  17   4     4815.53     4740.98    283.56 o 
 -15  17   4    15529.87    15033.96    320.73 o 
 -13  17   4    10976.79    11859.73    310.49 o 
 -11  17   4      109.54      230.43    276.65 o 
  -9  17   4    18839.98    19728.28    368.46 o 
  -7  17   4    20375.16    20185.83    590.56 o 
  -5  17   4       93.67       66.97    364.46 o 
  -3  17   4    17388.26    18587.53    427.73 o 
  -1  17   4    20024.23    19858.32    458.08 o 
   1  17   4       34.18      272.19    504.55 o 
   3  17   4     7193.28     7103.50    551.02 o 
   5  17   4     9464.75    10855.87    707.03 o 
   7  17   4     3799.33     4235.93    428.20 o 
   9  17   4     2975.41     3113.59    438.16 o 
  11  17   4    23570.23    25652.26    617.41 o 
  13  17   4     5493.40     5636.99    335.42 o 
  15  17   4     4661.14     5185.75    351.61 o 
  17  17   4    14819.72    15769.27    387.58 o 
  19  17   4     5270.65     5326.34    472.08 o 
 -20  18   4     2785.40     2734.76    310.50 o 
 -18  18   4    13386.31    13683.27    338.25 o 
 -16  18   4    10164.20    10282.22    320.37 o 
 -14  18   4      126.13       51.06    284.22 o 
 -12  18   4    18558.03    19544.19    338.72 o 
 -10  18   4     9285.59     9720.25    388.32 o 
  -8  18   4      120.16      155.22    356.30 o 
  -6  18   4    16646.24    17111.63    415.19 o 
  -4  18   4    25416.44    26927.46    474.49 o 
  -2  18   4      358.86      550.01    409.67 o 
   0  18   4    17077.64    16052.58    617.41 o 
   2  18   4    19601.38    20188.54    624.05 o 
   4  18   4      152.50      697.07    557.66 o 
   6  18   4    12242.52     9607.96   4189.07 o 
   8  18   4    16812.04    17858.33    610.77 o 
  10  18   4     9003.61     9008.83    570.94 o 
  12  18   4     6282.42     5569.12    398.94 o 
  14  18   4    16773.50    17735.66    730.27 o 
  16  18   4     1429.41     2025.25    352.25 o 
 -17  19   4     1641.62     1292.99    301.87 o 
 -15  19   4    12913.58    12853.51    417.79 o 
 -13  19   4     8101.43     8712.85    366.62 o 
 -11  19   4      368.98      496.58    369.06 o 
  -9  19   4    14152.35    13775.81    394.50 o 
  -7  19   4     8944.24     9393.24    408.77 o 
  -5  19   4        3.39      -30.07    382.16 o 
  -3  19   4    17395.92    17181.21    476.56 o 
  -1  19   4    10419.45     9666.07    597.49 o 
   1  19   4     4398.59     4766.73    403.71 o 
   3  19   4     7073.19     5023.73   1692.89 o 
   5  19   4    26016.03    26156.81    650.60 o 
   7  19   4     3206.35     3770.83    577.57 o 
   9  19   4     3086.87     2131.05    577.57 o 
  11  19   4    17151.91    16935.88    363.61 o 
  13  19   4     1685.15     1920.53    403.63 o 
 -14  20   4      264.25      148.55    393.53 o 
 -12  20   4    16550.12    16496.58    430.48 o 
 -10  20   4     9459.47     8369.96   1749.21 o 
  -8  20   4       50.02      158.60    375.59 o 
  -6  20   4    12741.70    12906.71    426.94 o 
  -4  20   4    13280.49    13215.23    396.73 o 
  -2  20   4      541.03      925.90    433.85 o 
   0  20   4    12628.61    12308.31    617.41 o 
   2  20   4    22855.04    23242.38    730.27 o 
   4  20   4      354.32      697.07    570.94 o 
   6  20   4    10402.86    10084.31    604.13 o 
   8  20   4    17856.26    16415.52    377.70 o 
  10  20   4     2627.25     3371.16    756.82 o 
  -9  21   4    12386.95    11640.20    430.55 o 
  -7  21   4     9579.44     9991.17    457.50 o 
  -5  21   4      104.33      178.81    468.49 o 
  -3  21   4     8339.55     8125.87    630.68 o 
  -1  21   4    15003.60    14877.51    730.27 o 
   1  21   4      807.42     1009.10    557.66 o 
   3  21   4    11480.87    10582.22    624.05 o 
   5  21   4    15855.37    15036.84    650.60 o 
 -35   1   5       98.33      -26.56    816.57 o 
 -33   1   5      684.54      129.50    421.56 o 
 -31   1   5        3.11      267.58    378.41 o 
 -29   1   5       56.25      827.10    232.75 o 
 -27   1   5       92.88      551.91    175.06 o 
 -25   1   5     1672.19     2081.96    194.78 o 
 -23   1   5     3291.33     3227.29    216.39 o 
 -21   1   5        1.39     -169.87    204.10 o 
 -19   1   5       78.05      223.65    198.45 o 
 -17   1   5       84.86      432.66    202.19 o 
 -15   1   5     2597.44     3032.39    188.23 o 
 -13   1   5        7.88      -42.65    199.31 o 
 -11   1   5     7273.02     8836.72    228.21 o 
  -9   1   5      223.33      443.40    205.76 o 
  -7   1   5     7528.49     7233.04    253.51 o 
  -5   1   5    18803.00    17599.32    321.19 o 
  -3   1   5   156406.94   158376.48   1839.79 o 
  -1   1   5    14983.27    14848.31    339.86 o 
   9   1   5     1079.41      710.35    504.55 o 
  11   1   5    25986.02    29872.37    367.21 o 
  13   1   5        0.44     -190.08    210.74 o 
  15   1   5      364.50      621.34    421.56 o 
  17   1   5     3110.79     3315.44    338.58 o 
  19   1   5        1.48       81.55    294.75 o 
  21   1   5     3302.27     2993.78    312.02 o 
  23   1   5     4997.84     4781.69    311.93 o 
  25   1   5       18.53       14.90    477.99 o 
  27   1   5     1267.95     1474.34    395.01 o 
  29   1   5     1878.91     1692.97    321.54 o 
  31   1   5      235.01      650.16    344.44 o 
 -36   2   5     1764.74     1832.90    328.50 o 
 -34   2   5      913.45     1571.72    504.55 o 
 -32   2   5     1136.01      622.70    643.96 o 
 -30   2   5      227.59      267.33    224.91 o 
 -28   2   5      610.47     1221.99    229.30 o 
 -26   2   5       71.56      442.87    296.09 o 
 -24   2   5      116.51      557.30    179.02 o 
 -22   2   5      411.24     1189.80    191.64 o 
 -20   2   5       77.99      260.43    184.86 o 
 -18   2   5     3076.77     2841.65    187.31 o 
 -16   2   5        0.80       79.01    200.75 o 
 -14   2   5     5723.64     6021.20    218.41 o 
 -12   2   5     4408.72     4891.31    212.98 o 
 -10   2   5     7593.96     8338.66    233.04 o 
  -8   2   5     1068.36     1095.10    219.22 o 
  -6   2   5     5483.53     5001.79    275.42 o 
  -4   2   5    52413.64    50472.45   1361.64 o 
  -2   2   5      218.63      270.67    262.91 o 
   0   2   5    28877.04    29562.60    420.63 o 
   2   2   5     5329.48     5323.51    386.67 o 
   8   2   5    21917.33    25937.73    624.05 o 
  10   2   5     4697.19     3234.34    736.90 o 
  12   2   5      580.91      527.02    217.69 o 
  14   2   5      381.64     1044.72    308.83 o 
  16   2   5     9557.60     7983.96    302.96 o 
  18   2   5    17342.94    17154.96    438.16 o 
  20   2   5     2215.39     1954.06    683.79 o 
  22   2   5     3740.04     3297.27    314.17 o 
  24   2   5     2246.58     2287.02    325.37 o 
  26   2   5      362.75      743.54    370.85 o 
  28   2   5       17.56     -302.54    302.54 o 
  30   2   5      915.11      790.02    319.21 o 
 -35   3   5      719.20     1268.11    316.84 o 
 -33   3   5       62.21      499.45    336.56 o 
 -31   3   5      603.31      293.53    519.84 o 
 -29   3   5      262.32      565.26    232.85 o 
 -27   3   5        0.26      459.28    280.38 o 
 -25   3   5     4307.33     4910.74    215.45 o 
 -23   3   5     7143.45     7180.84    248.06 o 
 -21   3   5     4976.11     4702.83    234.91 o 
 -19   3   5       92.87      283.67    191.65 o 
 -17   3   5     2428.67     2706.26    189.89 o 
 -15   3   5       18.83      220.40    189.76 o 
 -13   3   5     9376.15     9901.66    226.86 o 
 -11   3   5     1261.35     1504.17    205.42 o 
  -9   3   5     3410.42     3195.66    220.61 o 
  -7   3   5      797.13     1078.52    232.26 o 
  -5   3   5    74378.98    76609.32   2561.34 o 
  -3   3   5      745.49      816.45    269.29 o 
  -1   3   5    10391.44     9487.35    306.89 o 
   1   3   5    14144.00    14027.91    331.91 o 
   3   3   5       18.99      146.05    504.55 o 
   7   3   5     3458.91     4534.29    477.99 o 
   9   3   5     1673.02     1785.83    464.71 o 
  11   3   5     4549.53     5164.97    471.35 o 
  13   3   5     7426.59     8674.17    237.20 o 
  15   3   5       66.22      213.86    307.45 o 
  17   3   5     4964.89     4977.55    912.83 o 
  19   3   5      420.95      474.67    276.97 o 
  21   3   5     4695.86     4857.80    647.28 o 
  23   3   5      442.84      309.78    320.60 o 
  25   3   5        0.06      133.14    300.33 o 
  27   3   5       89.23       78.34    336.25 o 
  29   3   5      250.29      997.52    468.03 o 
  31   3   5      842.71     1430.94    323.91 o 
 -34   4   5      601.21      729.28    314.41 o 
 -32   4   5       82.88      275.61    256.41 o 
 -30   4   5      205.45      136.94    283.63 o 
 -28   4   5     2830.48     2765.11    240.51 o 
 -26   4   5     1501.39     1592.48    235.06 o 
 -24   4   5      596.06     1033.71    241.36 o 
 -22   4   5     1588.84     1481.22    213.91 o 
 -20   4   5     1725.55     1608.80    173.38 o 
 -18   4   5     1207.15     1511.17    199.72 o 
 -16   4   5      673.18     1370.97    216.84 o 
 -14   4   5     4781.97     4558.11    208.15 o 
 -12   4   5     1417.81     2418.74    229.73 o 
 -10   4   5    20734.75    24268.81    439.08 o 
  -8   4   5     1186.85     1255.52    212.09 o 
  -6   4   5      108.18      192.98    239.02 o 
  -4   4   5      606.11      510.33    237.87 o 
  -2   4   5    41560.20    44596.59    783.99 o 
   0   4   5     4673.96     5318.58    304.60 o 
   2   4   5    10756.08    10185.27    370.85 o 
   4   4   5     1780.06     1577.93    322.81 o 
   6   4   5     3409.35     3153.42    484.63 o 
  10   4   5     1659.80     1832.30    444.80 o 
  12   4   5     1181.00     1194.98    371.77 o 
  14   4   5     1251.02     1897.68    242.30 o 
  16   4   5      577.05      372.98    331.94 o 
  18   4   5      169.12      543.56    298.20 o 
  20   4   5        0.38       11.68    271.18 o 
  22   4   5      345.95     -291.05    291.05 o 
  24   4   5     1370.52     1010.21    330.14 o 
  26   4   5      169.69      282.33    307.45 o 
  28   4   5       65.52       -0.89    344.44 o 
  30   4   5      767.72      801.08    352.51 o 
 -35   5   5      188.09     -265.55    524.46 o 
 -33   5   5      349.61      141.50    260.47 o 
 -31   5   5      164.46      308.96    232.13 o 
 -29   5   5     1447.64     1799.02    226.36 o 
 -27   5   5     4882.15     4569.59    270.70 o 
 -25   5   5      150.44      249.93    244.86 o 
 -23   5   5     7381.62     6479.09    273.92 o 
 -21   5   5     1369.69     1321.67    213.96 o 
 -19   5   5      301.26      486.69    196.91 o 
 -17   5   5        3.50      263.88    166.10 o 
 -15   5   5     1526.76     1620.59    189.07 o 
 -13   5   5     4944.61     4774.75    219.66 o 
 -11   5   5      690.58      747.53    232.29 o 
  -9   5   5      733.80      723.04    204.80 o 
  -7   5   5     8692.41    10023.94    262.17 o 
  -5   5   5       38.83      115.17    246.10 o 
  -3   5   5    36365.50    35990.46   1125.92 o 
  -1   5   5     9563.89     8866.24    328.50 o 
   1   5   5    32068.30    33346.61    650.60 o 
   3   5   5     2302.97     1998.03    357.75 o 
   5   5   5     1508.19     1360.95    610.77 o 
  11   5   5        3.94      245.63    444.80 o 
  13   5   5      485.84      348.13    282.32 o 
  15   5   5     9314.70     8193.32    315.34 o 
  17   5   5      335.37      391.88    323.50 o 
  19   5   5     7429.24     7720.69    494.59 o 
  21   5   5      220.88      533.55    304.59 o 
  23   5   5     1485.78     1665.91    356.40 o 
  25   5   5      220.36      194.21    620.73 o 
  27   5   5       18.61     -244.08    680.48 o 
  29   5   5     1032.26      954.00    321.54 o 
  31   5   5      410.67     -120.15    333.20 o 
 -34   6   5       10.96     -321.54    321.54 o 
 -32   6   5      190.42      702.06    261.67 o 
 -30   6   5      306.54      571.68    256.70 o 
 -28   6   5      163.47      607.59    277.48 o 
 -26   6   5        3.70      342.31    273.46 o 
 -24   6   5      659.68     1149.49    315.85 o 
 -22   6   5     3295.97     3206.43    232.51 o 
 -20   6   5     2161.40     1831.30    238.10 o 
 -18   6   5      161.87      547.04    184.20 o 
 -16   6   5      404.00      725.92    216.81 o 
 -14   6   5      596.72      663.36    183.20 o 
 -12   6   5     1803.31     2016.36    197.37 o 
 -10   6   5      126.31      657.96    243.24 o 
  -8   6   5     3619.97     4970.28    280.60 o 
  -6   6   5     1234.78      889.21    290.21 o 
  -4   6   5    16167.40    17325.52    742.87 o 
  -2   6   5     2266.09     2001.32    327.44 o 
   0   6   5    47181.71    49982.57    952.66 o 
   2   6   5      224.06      278.83    391.69 o 
   4   6   5     3207.79     2854.91    344.40 o 
   6   6   5     1132.42     1121.95    551.02 o 
   8   6   5     1045.65     1268.01    451.44 o 
  14   6   5     1893.66     3114.29    424.88 o 
  16   6   5     4053.54     3023.50    342.01 o 
  18   6   5     3680.75     3007.21    344.43 o 
  20   6   5        1.67      210.14    306.26 o 
  22   6   5       10.10      148.56    438.16 o 
  24   6   5      882.08      670.52    325.34 o 
  26   6   5      156.04      546.81    333.38 o 
  28   6   5     1266.17     1562.25    350.88 o 
  30   6   5       39.78     -204.13    391.79 o 
 -33   7   5      124.17      167.12    263.12 o 
 -31   7   5      595.48      961.61    258.08 o 
 -29   7   5     1043.20     1167.08    269.83 o 
 -27   7   5      158.71      148.31    277.37 o 
 -25   7   5      172.70      330.89    240.05 o 
 -23   7   5      324.20      216.67    318.65 o 
 -21   7   5        8.15      159.40    420.94 o 
 -19   7   5      542.16      915.39    328.78 o 
 -17   7   5     2274.74     3176.64    312.17 o 
 -15   7   5     1061.24     1543.05    247.82 o 
 -13   7   5     7880.26     8978.98    211.77 o 
 -11   7   5     2254.30     1908.95    197.91 o 
  -9   7   5      333.71      980.06    214.53 o 
  -7   7   5      436.97      300.65    226.15 o 
  -5   7   5     1332.06     1570.61    295.80 o 
  -3   7   5    16872.63    17284.79    356.16 o 
  -1   7   5    15697.82    17382.89    354.40 o 
   1   7   5     2350.75     1765.92    404.97 o 
   3   7   5       82.75      650.60    471.35 o 
   5   7   5     1770.27     2139.29    341.47 o 
   7   7   5      466.05      604.13    511.19 o 
   9   7   5     2940.30     2768.37    537.74 o 
  15   7   5      826.05     1287.95    237.26 o 
  17   7   5        7.26     -160.25    337.89 o 
  19   7   5     4269.48     3979.21    314.20 o 
  21   7   5     2243.03     2294.71    544.38 o 
  23   7   5      226.82      551.02    370.85 o 
  25   7   5       20.35      498.99    339.74 o 
  27   7   5      680.22      865.61    347.50 o 
  29   7   5       73.41      498.87    352.25 o 
 -32   8   5      220.68      444.27    260.58 o 
 -30   8   5      447.88      708.69    321.96 o 
 -28   8   5        0.68       21.94    249.08 o 
 -26   8   5       78.87      171.33    255.10 o 
 -24   8   5     1092.21     1060.31    238.78 o 
 -22   8   5      646.67      269.73    255.85 o 
 -20   8   5      364.64      716.56    251.96 o 
 -18   8   5       80.79      328.11    222.11 o 
 -16   8   5       65.62      383.22    278.10 o 
 -14   8   5      682.70      644.08    214.43 o 
 -12   8   5      190.80      453.98    251.37 o 
 -10   8   5       23.59      192.85    275.32 o 
  -8   8   5      258.07      540.28    256.29 o 
  -6   8   5      107.08      135.05    244.95 o 
  -4   8   5      332.83      915.34    258.23 o 
  -2   8   5      836.07     1222.40    243.42 o 
   0   8   5     6914.46     8590.58    511.19 o 
   2   8   5      120.67       66.39    371.77 o 
   4   8   5      388.78      -13.28    371.77 o 
   6   8   5     3846.92     4182.80    351.81 o 
   8   8   5        0.00      325.30    537.74 o 
  10   8   5       53.66     -404.97    531.10 o 
  12   8   5      265.88      790.02    537.74 o 
  14   8   5     7036.94     6771.56    398.33 o 
  16   8   5     2521.70     2268.15    304.24 o 
  18   8   5       19.02      267.93    307.85 o 
  20   8   5      932.21     1253.79    315.72 o 
  22   8   5     2925.11     3142.95    331.66 o 
  24   8   5       23.87      543.97   1042.29 o 
  26   8   5      509.20      953.89    726.95 o 
  28   8   5      587.93      406.67    404.97 o 
 -33   9   5      516.66     1052.38    307.14 o 
 -31   9   5     1023.71     1164.10    259.97 o 
 -29   9   5       25.91       31.22    244.35 o 
 -27   9   5        0.63      159.73    406.75 o 
 -25   9   5       13.83      111.70    256.74 o 
 -23   9   5        2.29      239.15    489.81 o 
 -21   9   5        1.34      405.89    262.80 o 
 -19   9   5      426.53      827.36    241.96 o 
 -17   9   5      401.84      245.60    253.04 o 
 -15   9   5     1006.66     1245.42    273.18 o 
 -13   9   5      519.08      525.32    241.06 o 
 -11   9   5      152.52      332.74    242.84 o 
  -9   9   5      120.11      228.82    242.14 o 
  -7   9   5       95.36       11.26    250.79 o 
  -5   9   5     2434.69     3150.17    257.94 o 
  -3   9   5     1481.10     1160.92    240.72 o 
  -1   9   5     1454.28     1849.43    261.54 o 
   1   9   5     3490.65     3073.76    464.71 o 
   3   9   5       63.55      750.18    365.13 o 
   5   9   5     1658.36     1135.23    458.08 o 
   7   9   5     8693.64     9504.71    959.30 o 
   9   9   5        2.74      511.19    318.66 o 
  11   9   5     5725.88     5443.80    584.21 o 
  13   9   5    10049.08    10920.60    521.14 o 
  15   9   5     1044.15     1084.69    564.30 o 
  17   9   5      380.92      325.30    477.99 o 
  19   9   5        1.96      205.80    382.50 o 
  21   9   5      184.48      206.18    370.50 o 
  23   9   5      137.39      284.66    339.74 o 
  25   9   5       80.12      538.80    344.53 o 
  27   9   5      206.27       26.33    342.78 o 
 -32  10   5       65.23      335.92    327.98 o 
 -30  10   5      215.10      115.07    249.20 o 
 -28  10   5     3021.71     2307.35    423.43 o 
 -26  10   5     1463.97     1343.24    268.64 o 
 -24  10   5      401.11      378.30    276.47 o 
 -22  10   5     3896.57     3917.37    263.02 o 
 -20  10   5     4971.45     5026.80    267.70 o 
 -18  10   5     1432.58     1592.43    228.61 o 
 -16  10   5     4798.68     5117.64    444.19 o 
 -14  10   5      740.94      806.61    270.56 o 
 -12  10   5      320.20      944.01    264.30 o 
 -10  10   5      457.92      589.78    242.27 o 
  -8  10   5      253.59      607.51    269.24 o 
  -6  10   5     3279.67     3908.98    273.08 o 
  -4  10   5       83.27      218.54    217.74 o 
  -2  10   5     4666.02     4048.52    240.36 o 
   0  10   5      300.84      285.47    365.13 o 
   2  10   5        4.84      285.47    451.44 o 
   4  10   5       10.70      557.66    371.77 o 
   6  10   5     4563.19     4823.86    432.97 o 
   8  10   5      706.09      241.20    331.09 o 
  10  10   5     1076.50      850.38    326.72 o 
  12  10   5      192.65      756.82    570.94 o 
  14  10   5     1630.21     1374.38    330.28 o 
  16  10   5     9746.47     8606.66    343.60 o 
  18  10   5     2567.35     2277.10    418.24 o 
  20  10   5     6165.60     5556.66    431.52 o 
  22  10   5     1781.37     2210.82    337.40 o 
  24  10   5     1706.94     1566.93    346.08 o 
  26  10   5      930.30      244.01    501.23 o 
  28  10   5        0.94      292.89    497.91 o 
 -31  11   5       91.34      529.73    322.81 o 
 -29  11   5      368.32      536.24    298.01 o 
 -27  11   5      235.43      339.16    290.92 o 
 -25  11   5       27.03      -59.72    373.97 o 
 -23  11   5     1115.09     1718.79    301.46 o 
 -21  11   5       36.84      673.22    346.45 o 
 -19  11   5       25.17       67.38    287.42 o 
 -17  11   5        2.14      115.05    227.40 o 
 -15  11   5       24.69      -84.15    335.92 o 
 -13  11   5     1900.54     2478.77    278.40 o 
 -11  11   5      766.47     1045.58    307.47 o 
  -9  11   5       83.94     -189.20    267.57 o 
  -7  11   5       16.42      318.19    273.95 o 
  -5  11   5      157.92      387.63    224.47 o 
  -3  11   5        7.91      301.59    238.09 o 
  -1  11   5      283.34      590.25    373.20 o 
   1  11   5      211.09      -13.28    458.08 o 
   3  11   5     3366.74     4069.57    391.69 o 
   5  11   5      180.01      889.60    464.71 o 
   7  11   5       59.65      408.21    427.00 o 
   9  11   5        7.05      121.50    391.02 o 
  11  11   5        6.18      364.65    431.52 o 
  13  11   5      824.42      750.18    322.99 o 
  15  11   5     2076.52     1579.69    277.78 o 
  17  11   5     3559.70     3122.11    338.58 o 
  19  11   5      111.93      307.96    323.49 o 
  21  11   5      689.62      610.77    411.60 o 
  23  11   5      141.06      637.32    438.16 o 
  25  11   5      736.84     1023.90    349.32 o 
  27  11   5      215.50       63.11    753.50 o 
 -30  12   5     1064.22      982.68    380.27 o 
 -28  12   5      605.50      477.61    258.72 o 
 -26  12   5     1106.78     1431.73    294.07 o 
 -24  12   5      129.56      873.43    363.71 o 
 -22  12   5      735.11      939.36    299.94 o 
 -20  12   5     1259.11     1493.17    460.17 o 
 -18  12   5     4323.22     3584.49    302.36 o 
 -16  12   5     5436.86     5830.50    258.18 o 
 -14  12   5     3786.69     3789.99    268.20 o 
 -12  12   5      293.85      657.29    259.31 o 
 -10  12   5     1918.70     2237.99    274.46 o 
  -8  12   5        5.84      139.87    269.24 o 
  -6  12   5     4800.31     4699.72    262.23 o 
  -4  12   5     6606.25     6469.61    280.64 o 
  -2  12   5      119.13      227.95    299.13 o 
   0  12   5     2580.80     2940.98    404.97 o 
   2  12   5      908.20      557.66    385.05 o 
   4  12   5        3.34      179.25    471.35 o 
   6  12   5       61.65        0.00    398.33 o 
   8  12   5      604.37      358.49    391.69 o 
  10  12   5      411.05       70.40    351.12 o 
  12  12   5     3826.27     2988.21    264.97 o 
  14  12   5     1404.45     1782.67    316.90 o 
  16  12   5       51.13       -8.24    382.80 o 
  18  12   5     2079.62     2048.51    397.16 o 
  20  12   5        0.50      853.81    400.37 o 
  22  12   5      856.81     1107.28    349.32 o 
  24  12   5      226.65      889.60    537.74 o 
  26  12   5      177.21      544.38    451.44 o 
 -29  13   5      802.62      811.65    284.16 o 
 -27  13   5       26.34     -258.82    385.21 o 
 -25  13   5      604.33      490.92    295.74 o 
 -23  13   5       93.83      547.69    309.08 o 
 -21  13   5       28.67       27.22    282.19 o 
 -19  13   5       80.95      341.47    294.78 o 
 -17  13   5       16.07      -61.13    268.60 o 
 -15  13   5     3927.08     3673.34    294.69 o 
 -13  13   5     1834.61     1606.44    280.96 o 
 -11  13   5    14626.66    14090.36    559.52 o 
  -9  13   5     1284.96     1442.23    295.15 o 
  -7  13   5    11557.50    11245.52    259.13 o 
  -5  13   5      127.90      590.05    255.93 o 
  -3  13   5       59.56       15.33    335.41 o 
  -1  13   5     1087.96     1037.42    382.21 o 
   1  13   5     1405.61     1719.44    391.69 o 
   3  13   5     3791.84     3843.86    411.60 o 
   5  13   5      659.58      936.07    398.33 o 
   7  13   5        6.15     -272.19    385.05 o 
   9  13   5      531.08      710.35    411.60 o 
  11  13   5      391.11      436.34    272.17 o 
  13  13   5       35.63       13.97    269.66 o 
  15  13   5      626.04     1103.14    274.72 o 
  17  13   5     1386.75     1168.15    270.38 o 
  19  13   5      623.56     1199.99    352.38 o 
  21  13   5     1246.96     1182.00    416.33 o 
  23  13   5       28.77      317.38    365.69 o 
  25  13   5       52.72      914.08    587.53 o 
 -28  14   5      205.95      347.17    287.83 o 
 -26  14   5       29.30       84.08    249.59 o 
 -24  14   5      514.75      747.38    316.74 o 
 -22  14   5      441.42      814.58    289.19 o 
 -20  14   5     2785.71     2494.77    289.15 o 
 -18  14   5      318.78      592.74    272.26 o 
 -16  14   5        1.90     -117.74    382.22 o 
 -14  14   5      108.18       83.59    287.10 o 
 -12  14   5     1667.13     1728.12    289.90 o 
 -10  14   5      978.42      795.26    243.13 o 
  -8  14   5      899.18     1316.42    250.91 o 
  -6  14   5     3484.89     2976.71    264.63 o 
  -4  14   5      112.88       88.49    322.32 o 
  -2  14   5     1311.22     1635.85    367.32 o 
   0  14   5     1114.24      849.76    491.27 o 
   2  14   5       61.66      232.36    398.33 o 
   4  14   5      120.26     -484.63    484.63 o 
   6  14   5      123.22        0.00    484.63 o 
   8  14   5     4269.16     4613.95    424.88 o 
  10  14   5      482.37      733.95    311.04 o 
  12  14   5      370.66       94.09    307.24 o 
  14  14   5      676.67     -203.88    979.22 o 
  16  14   5      388.09      654.78    301.77 o 
  18  14   5      269.20      289.91    300.86 o 
  20  14   5      109.31     -110.22    288.79 o 
  22  14   5      240.56      306.14    289.29 o 
 -25  15   5      248.24      435.47    264.16 o 
 -23  15   5      200.64      705.30    323.18 o 
 -21  15   5       14.38      220.03    308.93 o 
 -19  15   5     2903.94     2882.73    312.72 o 
 -17  15   5      265.05      388.08    290.07 o 
 -15  15   5       58.78      351.17    301.26 o 
 -13  15   5      867.54      850.91    293.79 o 
 -11  15   5      759.28      870.58    300.57 o 
  -9  15   5      165.86      654.78    272.75 o 
  -7  15   5     1440.37     1596.30    267.67 o 
  -5  15   5     1282.83     1067.11    335.06 o 
  -3  15   5     3066.55     2540.97    364.36 o 
  -1  15   5      902.89      718.22    416.62 o 
   1  15   5      828.97      225.72    411.60 o 
   3  15   5        5.49      551.02    497.91 o 
   5  15   5     2296.99     2602.40    511.19 o 
   7  15   5     2668.76     2609.04    424.88 o 
   9  15   5      119.70      792.68    298.06 o 
  11  15   5     1083.34     1254.73    300.44 o 
  13  15   5     1722.92     1978.36    531.10 o 
  15  15   5      123.01      298.39    348.05 o 
  17  15   5      144.22      193.80    313.96 o 
  19  15   5       95.85      426.95    311.60 o 
  21  15   5      166.95      666.31    311.99 o 
 -24  16   5      302.29      486.69    286.15 o 
 -22  16   5      103.52      478.97    296.04 o 
 -20  16   5     2182.74     2219.85    331.76 o 
 -18  16   5      993.69     1030.44    382.39 o 
 -16  16   5       15.33       93.86    375.19 o 
 -14  16   5     1166.90     1012.81    302.75 o 
 -12  16   5      469.44      208.98    319.86 o 
 -10  16   5      497.82      761.98    329.92 o 
  -8  16   5       53.02      306.45    325.57 o 
  -6  16   5     2727.81     2286.98    338.92 o 
  -4  16   5       66.05      430.34    355.97 o 
  -2  16   5     3517.29     3252.23    417.61 o 
   0  16   5      461.61      179.25    418.24 o 
   2  16   5       11.50      404.97    504.55 o 
   4  16   5     3263.42     2602.40    424.88 o 
   6  16   5     1334.73     1321.12    424.88 o 
   8  16   5      103.87      568.86    368.48 o 
  10  16   5      471.16      607.70    305.02 o 
  12  16   5      121.64     1062.21    537.74 o 
  14  16   5      156.96      358.00    514.51 o 
  16  16   5      483.59      814.28    387.09 o 
  18  16   5       72.36       27.46    324.35 o 
  20  16   5       85.29       92.76    328.47 o 
 -23  17   5     2976.54     2749.96    328.74 o 
 -21  17   5      790.77      415.91    401.18 o 
 -19  17   5      838.11     1084.90    386.24 o 
 -17  17   5     1164.56     1646.50    294.92 o 
 -15  17   5      472.57      782.33    328.79 o 
 -13  17   5      495.29      459.68    433.06 o 
 -11  17   5      386.30      697.28    319.75 o 
  -9  17   5      501.37      978.04    336.16 o 
  -7  17   5      358.06      696.33    343.69 o 
  -5  17   5       31.81      368.81    362.68 o 
  -3  17   5       11.09      453.84    390.25 o 
  -1  17   5     1295.94     1108.68    537.74 o 
   1  17   5      316.10      252.27    531.10 o 
   3  17   5      155.40     -252.27    517.83 o 
   5  17   5        4.42      537.74    531.10 o 
   7  17   5      730.53      629.69    377.87 o 
   9  17   5     1756.15      999.48    339.68 o 
  11  17   5      135.08     1347.67    557.66 o 
  13  17   5     2608.42     2459.84    348.71 o 
  15  17   5      168.71       79.37    677.16 o 
  17  17   5        0.26     -106.35    454.76 o 
 -20  18   5       45.56      151.25    294.82 o 
 -18  18   5      333.89      117.97    280.41 o 
 -16  18   5     1227.04     1729.90    282.88 o 
 -14  18   5      351.41      374.04    295.72 o 
 -12  18   5      437.01      667.71    283.71 o 
 -10  18   5       14.66       48.94    360.13 o 
  -8  18   5        5.75      173.35    368.04 o 
  -6  18   5     1051.68     1342.24    389.64 o 
  -4  18   5      133.62      630.53    437.47 o 
  -2  18   5       99.42      245.63    531.10 o 
   0  18   5      236.52      909.51    531.10 o 
   2  18   5     1145.77     1354.31    537.74 o 
   4  18   5     1703.18      916.15    544.38 o 
   6  18   5     1481.41     1519.92    346.11 o 
   8  18   5       97.32     -242.36    389.54 o 
  10  18   5      190.44      849.76    451.44 o 
  12  18   5       75.25      385.74    314.10 o 
  14  18   5       95.06      464.50    352.25 o 
  16  18   5      136.94      360.98    345.22 o 
 -17  19   5      514.58      614.64    286.88 o 
 -15  19   5      667.16     1165.43    304.62 o 
 -13  19   5      992.47     1011.38    358.71 o 
 -11  19   5     3427.82     3437.81    379.42 o 
  -9  19   5      332.74      630.06    366.63 o 
  -7  19   5       10.27      155.01    384.28 o 
  -5  19   5      947.24     1054.61    413.87 o 
  -3  19   5        2.13     -331.94    557.66 o 
  -1  19   5      354.52       92.94    551.02 o 
   1  19   5      240.55      404.97    564.30 o 
   3  19   5      388.06      730.27    551.02 o 
   5  19   5      536.06      358.49    551.02 o 
   7  19   5      168.64      770.10    557.66 o 
   9  19   5      340.21      378.41    471.35 o 
  11  19   5       96.26      -89.75    354.11 o 
  13  19   5      100.41     -158.89    468.03 o 
 -14  20   5       12.29      268.95    342.53 o 
 -12  20   5        1.01      115.92    357.01 o 
 -10  20   5      902.48      639.13    379.42 o 
  -8  20   5       14.81      295.04    377.00 o 
  -6  20   5      458.91      482.28    440.19 o 
  -4  20   5      208.32      743.54    657.24 o 
  -2  20   5      141.72       59.75    663.88 o 
   0  20   5      604.60      591.98    424.41 o 
   2  20   5      737.08      861.57    521.14 o 
   4  20   5      254.37     -106.22    570.94 o 
   6  20   5       33.09     1194.98    564.30 o 
   8  20   5       45.39      358.49    564.30 o 
  10  20   5        5.42      610.85    398.94 o 
  -9  21   5      171.79      829.58    415.46 o 
  -7  21   5      908.74     1043.79    459.94 o 
  -5  21   5      537.26      807.47    462.23 o 
  -3  21   5      638.26      640.43    433.85 o 
  -1  21   5      925.08      557.66    570.94 o 
   1  21   5     2215.11     1653.06    677.16 o 
   3  21   5      994.45     1394.14    577.57 o 
   5  21   5       90.29      258.91    590.85 o 
 -36   0   6     5420.99     5682.80    564.30 o 
 -34   0   6    13305.93    12792.94    491.27 o 
 -32   0   6     1507.89     1832.30    537.74 o 
 -30   0   6    23511.18    25392.10    558.92 o 
 -28   0   6    14400.59    13758.82    736.21 o 
 -26   0   6     3258.89     3025.24    305.38 o 
 -24   0   6    79799.24    80711.15   1762.60 o 
 -22   0   6     7352.01     7341.89    330.93 o 
 -20   0   6     4703.64     4096.88    291.74 o 
 -18   0   6    68335.02    72416.34   1112.00 o 
 -16   0   6   129201.56   131248.83    549.24 o 
 -14   0   6     4357.14     5176.35    279.28 o 
 -12   0   6    51873.48    51286.51    780.06 o 
 -10   0   6   100027.33   105464.38    620.73 o 
  -8   0   6    62269.78    60798.19   1221.54 o 
  -6   0   6    10555.12     9594.27    363.79 o 
  -4   0   6    83737.67    81401.37    668.93 o 
  -2   0   6    22554.32    21999.33    574.25 o 
   0   0   6     3780.71     4672.45    351.98 o 
   2   0   6   274908.47   292478.25   1586.67 o 
  12   0   6     1991.88     2228.83    283.48 o 
  14   0   6    45570.37    42760.41    537.74 o 
  16   0   6    43235.83    46478.13    610.77 o 
  18   0   6     3530.67     3266.28    477.99 o 
  20   0   6    55387.09    51795.79    630.68 o 
  22   0   6    31782.85    32091.88    511.19 o 
  24   0   6      948.20     1155.15    418.24 o 
  26   0   6     5859.47     5895.24    537.74 o 
  28   0   6    39139.80    38192.92    544.38 o 
  30   0   6     3267.09     2330.21    464.71 o 
 -35   1   6     1854.57     1751.28    319.21 o 
 -33   1   6    19377.33    18448.61    381.15 o 
 -31   1   6     7344.75     8012.02    230.61 o 
 -29   1   6     1683.97     2170.36    217.72 o 
 -27   1   6    38289.61    37647.64    421.47 o 
 -25   1   6    19582.37    19207.68    413.95 o 
 -23   1   6     1418.95     2002.02    202.41 o 
 -21   1   6    37574.58    36852.63    287.25 o 
 -19   1   6    17733.81    18642.87    245.31 o 
 -17   1   6     7266.94     8162.48    202.51 o 
 -15   1   6    59768.93    62329.28    481.03 o 
 -13   1   6    30865.49    29960.29    259.73 o 
 -11   1   6     2822.59     3257.41    220.88 o 
  -9   1   6    35234.75    35170.60    327.24 o 
  -7   1   6    55192.70    52118.39   1146.82 o 
  -5   1   6    34570.46    33621.14    351.25 o 
  -3   1   6    13947.76    13600.79    294.48 o 
  -1   1   6   236950.84   229759.31   2083.86 o 
   1   1   6   168573.50   172432.66   2357.39 o 
   3   1   6    45797.45    46730.40    670.52 o 
  11   1   6   131707.00   144478.64   6442.94 o 
  13   1   6    44713.53    43975.95    565.04 o 
  15   1   6     2954.64     2590.80    335.26 o 
  17   1   6    36543.00    36320.64    361.37 o 
  19   1   6    28661.37    27590.16    527.78 o 
  21   1   6     1171.17      643.66    307.72 o 
  23   1   6    28034.93    27554.40   1248.09 o 
  25   1   6    17700.25    17543.87    932.75 o 
  27   1   6      311.22      799.18    534.42 o 
  29   1   6    29065.74    28451.76    410.99 o 
  31   1   6    15333.41    14433.02    853.08 o 
 -36   2   6    13860.60    13315.15    663.88 o 
 -34   2   6     3016.30     3663.74    349.21 o 
 -32   2   6     1535.28     1426.30    270.79 o 
 -30   2   6    18809.07    20145.84    653.64 o 
 -28   2   6     8300.85     8584.49    293.22 o 
 -26   2   6      326.32      503.98    201.13 o 
 -24   2   6    16303.32    16678.11    243.45 o 
 -22   2   6    52212.73    51839.47    572.06 o 
 -20   2   6      225.25      216.29    192.39 o 
 -18   2   6    47391.38    49559.32    304.72 o 
 -16   2   6    54710.12    53418.33    285.44 o 
 -14   2   6    25575.14    28775.06    261.52 o 
 -12   2   6     6863.17     6719.57    224.75 o 
 -10   2   6   118471.80   115630.58   1008.05 o 
  -8   2   6     8172.88     8709.10    295.13 o 
  -6   2   6    17888.41    17539.43    291.57 o 
  -4   2   6   114006.67   105883.55   2821.97 o 
  -2   2   6   141731.30   139050.33    639.43 o 
   0   2   6    31165.38    32092.67    644.89 o 
   2   2   6   123569.91   124663.71    962.63 o 
   8   2   6   150294.92   150620.72   1029.01 o 
  10   2   6    44317.46    46630.77   1925.25 o 
  12   2   6    24054.10    25220.74    537.74 o 
  14   2   6    56368.98    59682.36   1553.75 o 
  16   2   6     5791.58     5264.86    276.97 o 
  18   2   6    17448.02    17052.01    341.00 o 
  20   2   6    47399.80    46904.14    949.35 o 
  22   2   6    14310.81    14371.47    348.54 o 
  24   2   6       78.33      207.13    331.94 o 
  26   2   6    14531.89    14193.59    982.54 o 
  28   2   6     7687.79     8385.47    362.92 o 
  30   2   6      165.93      536.94    344.53 o 
 -35   3   6     3486.87     3290.80    394.32 o 
 -33   3   6    13319.07    12748.77    299.14 o 
 -31   3   6     7616.92     7710.23    398.42 o 
 -29   3   6    11578.75    10460.55   1110.58 o 
 -27   3   6    30978.04    31613.71    893.07 o 
 -25   3   6    59446.79    57823.04    579.49 o 
 -23   3   6      391.71      526.57    237.22 o 
 -21   3   6    86019.56    89207.02   1551.37 o 
 -19   3   6    48487.85    47881.55    286.47 o 
 -17   3   6     2042.33     2517.29    188.23 o 
 -15   3   6   198757.63   204411.27   1239.94 o 
 -13   3   6   105271.65   107508.29    739.75 o 
 -11   3   6      100.62      673.58    204.42 o 
  -9   3   6   151830.25   153234.44   1928.91 o 
  -7   3   6    64179.14    62094.60   1613.65 o 
  -5   3   6    15743.49    14455.25    437.91 o 
  -3   3   6    74460.42    68278.48   1325.23 o 
  -1   3   6   197191.58   194692.52   2925.46 o 
   1   3   6    65752.02    66372.79   1065.19 o 
   3   3   6    24844.93    24848.97    537.74 o 
   7   3   6    10118.77     9938.26    517.83 o 
   9   3   6     2217.54     2629.07    293.43 o 
  11   3   6    82657.73    84611.30    783.38 o 
  13   3   6    38309.74    40118.17    551.02 o 
  15   3   6     1776.26     2709.83    235.32 o 
  17   3   6    39952.48    38198.90    710.35 o 
  19   3   6    41300.88    42733.55    407.68 o 
  21   3   6     1406.01     1501.84    315.50 o 
  23   3   6     9471.38     9578.69    316.63 o 
  25   3   6    12151.30    12568.36    353.97 o 
  27   3   6      455.15      563.56    361.81 o 
  29   3   6    10152.90    11376.91    511.19 o 
  31   3   6     9763.44     9795.56    347.38 o 
 -34   4   6     5870.44     6357.78    477.77 o 
 -32   4   6     1807.15     1898.39    223.10 o 
 -30   4   6    15157.66    14911.50    474.55 o 
 -28   4   6     5574.96     5872.66    669.10 o 
 -26   4   6       59.70      484.53    366.13 o 
 -24   4   6    22699.90    23142.07    361.04 o 
 -22   4   6    51312.60    49238.33   2509.25 o 
 -20   4   6     1134.66     1801.73    214.19 o 
 -18   4   6    78732.98    79690.23    614.22 o 
 -16   4   6    89179.10    88493.66    354.17 o 
 -14   4   6     7747.36     8329.83    217.62 o 
 -12   4   6   112486.38   119098.95   1288.58 o 
 -10   4   6    74366.92    71700.67    597.93 o 
  -8   4   6     7994.01     7122.47    251.68 o 
  -6   4   6   133959.88   133236.73   3809.90 o 
  -4   4   6   325718.75   322868.91  10748.42 o 
  -2   4   6      727.83      892.72    263.36 o 
   0   4   6    39380.53    38525.12    819.88 o 
   2   4   6   107659.09   111718.30   2834.76 o 
   4   4   6    10691.23    10419.38    396.75 o 
   8   4   6   136951.59   137163.92   1022.37 o 
  10   4   6    55052.31    56940.84    710.35 o 
  12   4   6     7138.35     6891.06    491.27 o 
  14   4   6    63723.24    70569.83   2192.15 o 
  16   4   6     9357.26     8837.33    428.20 o 
  18   4   6     4691.95     4306.46    313.72 o 
  20   4   6    18891.30    20854.31    919.47 o 
  22   4   6    29762.40    29737.71    391.69 o 
  24   4   6     2705.13     2247.05    345.22 o 
  26   4   6     6118.33     6086.86    584.21 o 
  28   4   6    20839.38    20865.54   1337.71 o 
  30   4   6     1870.72     1657.85    461.40 o 
 -35   5   6     1776.84     1577.82    328.50 o 
 -33   5   6     7358.50     7365.26    235.54 o 
 -31   5   6     3073.79     2808.59    260.02 o 
 -29   5   6     5289.41     5101.71    290.04 o 
 -27   5   6    22294.16    22409.48    384.09 o 
 -25   5   6    15731.80    15312.72    260.64 o 
 -23   5   6      694.43      664.27    200.55 o 
 -21   5   6    30324.99    30242.47    634.35 o 
 -19   5   6    25710.04    23820.19   1101.97 o 
 -17   5   6     9186.04    10443.50    222.37 o 
 -15   5   6    40292.17    40702.28    460.91 o 
 -13   5   6   130138.52   134733.86   1230.36 o 
 -11   5   6    19605.07    19695.45    496.36 o 
  -9   5   6    75810.23    80784.73   1524.54 o 
  -7   5   6    86569.11    80276.15   2087.97 o 
  -5   5   6     2254.77     2416.94    238.68 o 
  -3   5   6    77693.98    76486.06   2099.47 o 
  -1   5   6   120041.84   114504.16   1879.53 o 
   1   5   6     4358.69     4620.59    418.24 o 
   3   5   6    40719.18    42310.77    494.56 o 
   5   5   6    88300.57    90304.26   1906.73 o 
  11   5   6    70367.87    70736.24    763.46 o 
  13   5   6    17900.84    19438.36    551.02 o 
  15   5   6     4923.08     5160.24    298.26 o 
  17   5   6    55313.90    53670.48    404.96 o 
  19   5   6    41484.09    41385.55   1019.05 o 
  21   5   6      527.54      402.70    309.40 o 
  23   5   6    15208.34    14466.39    360.42 o 
  25   5   6    30410.28    29917.71    776.74 o 
  27   5   6      318.57      922.61    343.97 o 
  29   5   6    11285.91     9981.06    371.61 o 
 -34   6   6     2696.62     2721.56    610.34 o 
 -32   6   6     1078.78     1221.01    225.61 o 
 -30   6   6    24828.67    22638.28   2596.78 o 
 -28   6   6    14200.74    14980.29    307.63 o 
 -26   6   6      484.93      482.93    240.17 o 
 -24   6   6    21377.48    21102.59    819.45 o 
 -22   6   6    32151.68    33481.98    484.47 o 
 -20   6   6      153.25      720.27    255.85 o 
 -18   6   6    17270.98    17681.29    603.36 o 
 -16   6   6    51618.05    51770.06    675.55 o 
 -14   6   6     9756.38     8928.88    214.28 o 
 -12   6   6    54515.25    48667.63   1399.38 o 
 -10   6   6    83179.01    86197.99   2465.52 o 
  -8   6   6       18.59      352.94    214.46 o 
  -6   6   6   147585.08   147726.20   4944.44 o 
  -4   6   6    82201.25    75671.14   2371.17 o 
  -2   6   6    12873.42    12911.85    360.75 o 
   0   6   6    20306.54    18127.26    395.01 o 
   2   6   6    80404.92    84996.34    783.38 o 
   4   6   6     8466.00     7419.42    415.96 o 
   6   6   6     5335.31     4693.96    329.57 o 
   8   6   6    48501.42    47613.36    790.02 o 
  14   6   6    19190.57    20573.10    733.59 o 
  16   6   6    11864.61    11426.35    266.22 o 
  18   6   6      146.23       19.81    378.41 o 
  20   6   6    33812.63    32042.23    382.76 o 
  22   6   6    18870.43    18480.84    339.15 o 
  24   6   6     2358.06     2510.22    305.02 o 
  26   6   6    15010.38    15456.81    614.09 o 
  28   6   6    15635.26    14234.48    554.34 o 
  30   6   6       43.47      252.78    396.48 o 
 -33   7   6    12519.23    12469.76    565.97 o 
 -31   7   6     7508.61     7252.21    244.76 o 
 -29   7   6     3604.71     2859.22    268.99 o 
 -27   7   6    19428.69    19162.30    460.95 o 
 -25   7   6    18549.44    18641.53    292.20 o 
 -23   7   6      153.36     -123.95    257.73 o 
 -21   7   6    31732.73    31337.65    623.39 o 
 -19   7   6    39586.91    40120.80    801.78 o 
 -17   7   6      407.69      561.40    216.03 o 
 -15   7   6    62910.26    68077.56   1516.87 o 
 -13   7   6    74786.10    75535.84   1738.22 o 
 -11   7   6     2173.00     2130.29    246.03 o 
  -9   7   6    29326.74    28085.33    999.10 o 
  -7   7   6    98072.67    93724.86   3390.52 o 
  -5   7   6    19111.29    17152.70    553.48 o 
  -3   7   6    55039.72    50677.91   1582.95 o 
  -1   7   6    68722.61    65550.91   1533.56 o 
   1   7   6    44484.92    43942.11    584.21 o 
   3   7   6    19929.78    21157.80    484.63 o 
   5   7   6    33277.92    31124.62   1125.27 o 
   7   7   6    10376.12    10413.75    349.82 o 
   9   7   6    11935.23    12474.27    597.49 o 
  15   7   6     2190.82     2246.55    293.46 o 
  17   7   6    15696.09    15227.41   2224.01 o 
  19   7   6    18013.53    17762.93    481.31 o 
  21   7   6     2357.90     2168.26    434.84 o 
  23   7   6    16338.72    16454.18    743.54 o 
  25   7   6     6450.69     6644.19    350.88 o 
  27   7   6       65.68      320.00    384.85 o 
  29   7   6     8416.61     8206.65    421.56 o 
 -32   8   6     1088.87     1233.92    228.16 o 
 -30   8   6    18771.03    16736.54   1675.94 o 
 -28   8   6    19178.53    18866.78    378.53 o 
 -26   8   6     3005.74     3030.60    265.80 o 
 -24   8   6    36544.47    36589.47    675.24 o 
 -22   8   6    25002.24    25467.35    508.32 o 
 -20   8   6       84.12      200.34    250.09 o 
 -18   8   6    39014.44    36535.39    344.92 o 
 -16   8   6    74050.33    76491.53   1665.05 o 
 -14   8   6     4337.21     4008.82    327.28 o 
 -12   8   6    46384.84    44994.54   1114.86 o 
 -10   8   6    39654.13    38635.41   1241.20 o 
  -8   8   6     7050.10     8092.26    287.89 o 
  -6   8   6    16350.59    16926.42    501.71 o 
  -4   8   6    43445.27    36935.30   1171.34 o 
  -2   8   6     9261.38     9781.81    297.18 o 
   0   8   6     2952.73     2237.27    385.05 o 
   2   8   6   103433.75   104341.76    750.18 o 
   4   8   6    57422.30    58812.98    610.77 o 
   6   8   6    27861.76    27896.34   1304.52 o 
   8   8   6    96717.54   102641.59   3083.71 o 
  10   8   6    68328.39    67808.53    909.51 o 
  12   8   6    10314.31    10582.22    597.49 o 
  14   8   6    24619.03    24995.02    464.71 o 
  16   8   6    35695.29    39112.35    507.87 o 
  18   8   6      955.26     1608.17    347.29 o 
  20   8   6    27862.08    27088.41    390.59 o 
  22   8   6    15682.52    15707.31    405.06 o 
  24   8   6       73.00      458.38    451.44 o 
  26   8   6    11785.06    12041.11    368.34 o 
  28   8   6    10573.66    10753.27   1038.97 o 
 -33   9   6    10065.16     9494.95    319.46 o 
 -31   9   6     5895.13     5381.64    283.74 o 
 -29   9   6     1180.24     1868.55    269.73 o 
 -27   9   6    19059.78    18557.91    303.09 o 
 -25   9   6    12505.04    13134.64    273.10 o 
 -23   9   6      412.88     1070.50    267.68 o 
 -21   9   6    46879.01    47672.05   1482.09 o 
 -19   9   6    28926.97    28696.53    399.89 o 
 -17   9   6     9205.49     7850.53    240.05 o 
 -15   9   6    93744.20    98345.34   2696.49 o 
 -13   9   6    30963.71    29436.62   1162.57 o 
 -11   9   6      276.98      489.65    244.56 o 
  -9   9   6    39165.15    34331.98    972.62 o 
  -7   9   6    29415.46    30091.70   1173.13 o 
  -5   9   6     1070.29      618.81    232.38 o 
  -3   9   6    19768.32    17593.76    447.49 o 
  -1   9   6    50346.99    49538.09    643.96 o 
   1   9   6    26384.32    25174.27    484.63 o 
   3   9   6    23950.22    23036.58    544.38 o 
   5   9   6    44473.27    45482.31    557.66 o 
   7   9   6    37484.58    40537.02   2914.43 o 
   9   9   6     3766.13     4578.09    577.57 o 
  11   9   6    65758.95    62716.59    942.71 o 
  13   9   6    11731.02    11186.35    564.30 o 
  15   9   6      673.46      391.94    304.59 o 
  17   9   6    24533.91    26176.72    484.63 o 
  19   9   6    15892.74    16962.09    464.71 o 
  21   9   6      610.16      770.51    428.20 o 
  23   9   6     9453.76     8821.02    357.29 o 
  25   9   6    15571.59    16298.83    358.54 o 
  27   9   6      161.00      335.26    319.21 o 
 -32  10   6     2654.91     2749.81    256.52 o 
 -30  10   6    26437.79    24178.42   1092.39 o 
 -28  10   6     4557.44     4224.24    296.99 o 
 -26  10   6     4587.97     4711.30    270.65 o 
 -24  10   6    29202.00    29253.50    931.89 o 
 -22  10   6    23301.58    22355.52    587.71 o 
 -20  10   6     3932.72     3508.16    371.53 o 
 -18  10   6    48901.47    47199.01   1302.54 o 
 -16  10   6    26029.42    27303.06    657.74 o 
 -14  10   6      853.32     1366.45    253.79 o 
 -12  10   6    20185.94    20097.93    556.05 o 
 -10  10   6    42023.20    38814.61   1274.28 o 
  -8  10   6      561.38      658.74    239.04 o 
  -6  10   6    26599.71    24390.92   1139.15 o 
  -4  10   6    63176.34    60565.95   2298.78 o 
  -2  10   6    20209.88    19820.12    315.26 o 
   0  10   6    11385.20    10363.14    424.88 o 
   2  10   6    84826.05    84305.91    677.16 o 
   4  10   6    14004.01    14558.85    511.19 o 
   6  10   6    12732.05    13941.45    431.52 o 
   8  10   6   121391.48   126028.42   9905.07 o 
  10  10   6    55363.88    55090.11   3422.29 o 
  12  10   6      802.32      966.23    326.72 o 
  14  10   6    85364.51    88629.73   4909.38 o 
  16  10   6     8892.15     8422.97   1912.54 o 
  18  10   6      778.36     1009.10    404.97 o 
  20  10   6    23970.88    23195.91    497.91 o 
  22  10   6    18099.90    17463.93    853.08 o 
  24  10   6     1151.99     1745.87    391.45 o 
  26  10   6     7699.76     7175.23    363.53 o 
 -31  11   6     1549.13     2108.00    254.70 o 
 -29  11   6     5505.84     5495.18    408.00 o 
 -27  11   6    16317.02    16690.24    671.21 o 
 -25  11   6     7250.41     7873.60    283.71 o 
 -23  11   6     1174.27     1545.50    347.07 o 
 -21  11   6    27986.80    26884.86    601.92 o 
 -19  11   6     9033.12     8289.99    602.88 o 
 -17  11   6     4894.36     4484.90    286.07 o 
 -15  11   6    32182.01    32885.58    764.31 o 
 -13  11   6    35471.48    34875.34    630.18 o 
 -11  11   6     3129.99     2721.70    254.77 o 
  -9  11   6    10964.96    10769.40    569.88 o 
  -7  11   6    36813.90    34321.88   1106.45 o 
  -5  11   6    10550.62    11322.79    290.34 o 
  -3  11   6     9606.95    10024.39    278.33 o 
  -1  11   6    57629.18    53057.16    590.85 o 
   1  11   6    22140.89    20918.81    471.35 o 
   3  11   6     3689.60     3259.64    391.69 o 
   5  11   6    81083.00    84637.85    670.52 o 
   7  11   6     8199.12     8842.86    418.24 o 
   9  11   6     1857.36     1685.98    405.47 o 
  11  11   6    34366.97    33817.48   2456.35 o 
  13  11   6    22704.50    25402.22    950.86 o 
  15  11   6     7044.72     7048.91    345.76 o 
  17  11   6    20048.38    19795.33    396.02 o 
  19  11   6    16597.54    17263.02    379.47 o 
  21  11   6      302.50      325.30    431.52 o 
  23  11   6    13940.67    12952.27    577.57 o 
  25  11   6     4589.54     4121.51    352.41 o 
 -30  12   6    18272.55    18128.21    686.09 o 
 -28  12   6    11579.49    10612.57    342.35 o 
 -26  12   6      706.35      655.39    287.22 o 
 -24  12   6    27266.65    28349.35    648.23 o 
 -22  12   6    23205.25    22888.46    637.35 o 
 -20  12   6        4.93      303.39    456.44 o 
 -18  12   6    44679.43    46152.32   1345.83 o 
 -16  12   6    35439.70    35409.62   1407.12 o 
 -14  12   6       17.40      275.79    275.76 o 
 -12  12   6    20407.61    21545.87    435.86 o 
 -10  12   6    29023.47    28309.71   1072.98 o 
  -8  12   6     5425.43     4771.10    304.08 o 
  -6  12   6    21126.51    19874.03    619.01 o 
  -4  12   6    72829.44    76498.31   1495.79 o 
  -2  12   6    17147.32    15804.71    466.33 o 
   0  12   6     5909.00     6346.68    497.91 o 
   2  12   6    77652.23    74287.99    710.35 o 
   4  12   6    10981.32    12168.89    438.16 o 
   6  12   6    14570.44    15182.90    451.44 o 
   8  12   6    60296.12    62451.04    604.13 o 
  10  12   6    32307.44    31990.75   1975.04 o 
  12  12   6      640.80      464.79    351.00 o 
  14  12   6    28376.11    30071.29    847.54 o 
  16  12   6    12400.24    11161.65    290.97 o 
  18  12   6       90.38      419.46    348.56 o 
  20  12   6    13026.10    12789.08    388.89 o 
  22  12   6    14416.24    14145.01    401.51 o 
  24  12   6      200.53     1294.56    551.02 o 
 -29  13   6      156.65      -51.35    326.25 o 
 -27  13   6    15667.87    14898.84    324.18 o 
 -25  13   6    15142.41    14996.41    468.01 o 
 -23  13   6       61.20     -143.49    284.30 o 
 -21  13   6    24701.12    24543.88    571.07 o 
 -19  13   6    24654.08    24698.52    903.91 o 
 -17  13   6     1323.02     1313.42    291.25 o 
 -15  13   6    39688.34    37377.82   1136.37 o 
 -13  13   6    30119.89    30618.72    733.73 o 
 -11  13   6     1163.47     1170.50    291.41 o 
  -9  13   6    49536.72    48535.73   1578.96 o 
  -7  13   6    29327.50    28066.01    649.52 o 
  -5  13   6       88.13      494.35    250.08 o 
  -3  13   6    25777.22    27160.58    582.41 o 
  -1  13   6    47610.20    43723.03    643.96 o 
   1  13   6     8728.12     8245.37    431.52 o 
   3  13   6    34408.05    33180.64    597.49 o 
   5  13   6    45638.69    47341.16    564.30 o 
   7  13   6     2520.82     3020.65    491.27 o 
   9  13   6    22454.04    23673.90    557.66 o 
  11  13   6    31828.24    33299.88   2609.04 o 
  13  13   6     1856.13     2342.21    302.26 o 
  15  13   6     4870.57     4620.05   1063.92 o 
  17  13   6    15067.08    15244.29    521.46 o 
  19  13   6    10286.98    10058.98    343.16 o 
  21  13   6      141.83      623.12    276.68 o 
  23  13   6     9111.10     8491.96    376.12 o 
 -28  14   6     9442.85     9296.34    591.81 o 
 -26  14   6       67.94        5.17    293.05 o 
 -24  14   6     8796.24     8525.38    314.44 o 
 -22  14   6    12869.87    13562.65    619.74 o 
 -20  14   6       69.72      314.63    278.45 o 
 -18  14   6    10452.16    10253.41    319.21 o 
 -16  14   6    16053.18    15602.57    616.86 o 
 -14  14   6     2564.88     2714.20    291.25 o 
 -12  14   6    25549.66    25455.40    795.93 o 
 -10  14   6    28197.44    28047.47    769.86 o 
  -8  14   6     3092.22     3244.24    245.72 o 
  -6  14   6    37252.51    35898.88    842.28 o 
  -4  14   6    26543.40    27284.08    609.01 o 
  -2  14   6     9034.83     9048.66    438.16 o 
   0  14   6    16632.68    14930.62    544.38 o 
   2  14   6    35446.57    35643.63    537.74 o 
   4  14   6    17782.26    17147.98    464.71 o 
   6  14   6    14092.09    15528.11    458.08 o 
   8  14   6    25752.66    25864.70    504.55 o 
  10  14   6    12638.96    12753.10    551.02 o 
  12  14   6     6914.12     6773.50    371.77 o 
  14  14   6    23863.40    22290.81   5524.70 o 
  16  14   6     7574.58     7131.32    300.13 o 
  18  14   6      480.94     1053.61    281.20 o 
  20  14   6    15457.89    14331.00    382.87 o 
  22  14   6    13692.97    12118.43    532.65 o 
 -25  15   6     9592.01     9316.33    337.12 o 
 -23  15   6      247.40      -60.09    291.86 o 
 -21  15   6     6348.79     7123.70    536.65 o 
 -19  15   6    16983.31    16988.36    525.83 o 
 -17  15   6     1044.73     1640.11    305.24 o 
 -15  15   6    13490.35    13150.54    403.92 o 
 -13  15   6    19370.03    19944.55    702.20 o 
 -11  15   6      753.80      787.56    248.08 o 
  -9  15   6     9896.27    10262.28    372.75 o 
  -7  15   6    45841.96    46366.45    758.57 o 
  -5  15   6      617.31      565.30    347.73 o 
  -3  15   6    16121.21    14798.08    451.55 o 
  -1  15   6    26051.88    25187.54    590.85 o 
   1  15   6     9340.50     9115.05    531.10 o 
   3  15   6     8287.43     8278.56    537.74 o 
   5  15   6    23455.31    22956.91    497.91 o 
   7  15   6     9595.86     8710.08    531.10 o 
   9  15   6     7422.84     7103.50    451.44 o 
  11  15   6    28495.77    29455.47    902.87 o 
  13  15   6     5021.67     3634.97   2373.37 o 
  15  15   6     6860.00     6956.84    317.14 o 
  17  15   6    11317.20    11089.50    369.93 o 
  19  15   6     8424.12     7993.41    316.10 o 
  21  15   6     1076.67     1949.82    381.34 o 
 -24  16   6    10615.59     9940.70    371.84 o 
 -22  16   6     9934.48    10070.46    334.42 o 
 -20  16   6     1317.54     1562.69    321.55 o 
 -18  16   6    15590.46    15085.95    721.98 o 
 -16  16   6    24831.54    25185.32    754.75 o 
 -14  16   6     1616.48     2084.61    266.34 o 
 -12  16   6    14920.32    15389.74    303.39 o 
 -10  16   6    27026.21    26720.60    660.22 o 
  -8  16   6     9019.40     9281.32    299.70 o 
  -6  16   6     9388.86    10608.60    383.97 o 
  -4  16   6    34245.12    33151.34    850.32 o 
  -2  16   6     8727.86     9075.22    451.44 o 
   0  16   6     1198.70     1672.97    418.24 o 
   2  16   6    33067.18    31793.13    630.68 o 
   4  16   6     6583.95     6326.76    451.44 o 
   6  16   6     1665.20     2157.60    531.10 o 
   8  16   6    20599.43    20713.01    597.49 o 
  10  16   6     9655.30    10290.72    359.99 o 
  12  16   6     1239.40      727.56    333.38 o 
  14  16   6     9926.53     9088.87    365.27 o 
  16  16   6    14021.46    13954.82    351.70 o 
  18  16   6       26.95     -139.52    312.23 o 
  20  16   6    10474.43     9855.29    385.78 o 
 -23  17   6       43.84      411.94    325.39 o 
 -21  17   6    12906.04    12582.91    352.33 o 
 -19  17   6    15113.84    15520.60    470.79 o 
 -17  17   6      426.84       60.29    298.72 o 
 -15  17   6    13957.75    14696.21    356.52 o 
 -13  17   6    21586.89    22226.17    699.57 o 
 -11  17   6     1380.67     1360.23    339.12 o 
  -9  17   6     6586.35     6763.31    296.59 o 
  -7  17   6    18044.92    18484.26    566.89 o 
  -5  17   6     4046.71     3468.26    396.08 o 
  -3  17   6     7701.46     7621.32    564.30 o 
  -1  17   6    28429.31    28971.65    637.32 o 
   1  17   6     5969.45     6193.98    551.02 o 
   3  17   6     6001.84     6067.85    537.74 o 
   5  17   6    22624.85    23089.69    617.41 o 
   7  17   6     8220.96     8404.70    484.63 o 
   9  17   6      276.83      345.45    398.33 o 
  11  17   6    14185.15    13503.16   5948.35 o 
  13  17   6     9022.87     8749.92    484.63 o 
  15  17   6      185.82       92.55    396.48 o 
  17  17   6     8456.98     8626.79    342.30 o 
 -20  18   6     1313.66     1237.87    303.85 o 
 -18  18   6    19197.97    19393.54    611.44 o 
 -16  18   6    20068.05    21087.76    379.43 o 
 -14  18   6       42.60      296.28    325.66 o 
 -12  18   6    16662.22    16842.83    391.77 o 
 -10  18   6    18192.50    18803.60    396.75 o 
  -8  18   6     3303.67     3469.85    373.07 o 
  -6  18   6    13575.86    15001.55    475.51 o 
  -4  18   6    30446.65    30830.51    677.16 o 
  -2  18   6     7917.66     7734.18    570.94 o 
   0  18   6     4650.81     4633.87    564.30 o 
   2  18   6    23989.68    23979.29    544.38 o 
   4  18   6     5158.64     5005.64    557.66 o 
   6  18   6     7680.95     6725.09    471.35 o 
   8  18   6    22502.41    24049.56    448.12 o 
  10  18   6    14259.52    11835.50   4242.18 o 
  12  18   6     1008.56     1819.03    471.35 o 
  14  18   6    20734.76    20545.84    584.21 o 
 -17  19   6       48.47     -268.78    293.66 o 
 -15  19   6    13756.71    13803.01    334.46 o 
 -13  19   6    13161.16    13131.57    342.71 o 
 -11  19   6      186.81      575.01    351.01 o 
  -9  19   6     8434.43     8908.04    402.52 o 
  -7  19   6    11566.08    12047.59    458.23 o 
  -5  19   6      217.22      643.96    557.66 o 
  -3  19   6    16487.22    16590.32    624.05 o 
  -1  19   6    16161.68    15720.64    610.77 o 
   1  19   6     5481.20     5410.61    577.57 o 
   3  19   6     8311.44     8398.06    491.27 o 
   5  19   6    35848.11    35575.51   1287.92 o 
   7  19   6     7243.57     6752.26    363.69 o 
   9  19   6     1655.04     1838.94    577.57 o 
  11  19   6    24013.31    23288.85    557.66 o 
  13  19   6     7449.92     6830.63    373.25 o 
 -14  20   6       53.30     -163.45    362.97 o 
 -12  20   6    11936.81    11206.15    427.72 o 
 -10  20   6     8948.29     9124.38    411.07 o 
  -8  20   6      281.55      708.26    423.52 o 
  -6  20   6     6459.80     6128.30    508.49 o 
  -4  20   6    12904.03    13881.70    624.05 o 
  -2  20   6      515.40     1228.17    564.30 o 
   0  20   6      801.28     1653.06    570.94 o 
   2  20   6    10255.43    11446.89   1062.20 o 
   4  20   6     4421.80     4275.38    590.85 o 
   6  20   6     1539.51     1141.87    570.94 o 
   8  20   6    18934.71    17957.91    544.38 o 
  -9  21   6     4136.63     4522.02    461.20 o 
  -7  21   6    11368.95    11498.37    716.99 o 
  -5  21   6      915.15      511.19    577.57 o 
  -3  21   6     2778.51     2940.98    677.16 o 
  -1  21   6    17162.79    16691.62   1201.62 o 
   1  21   6     7020.47     7546.85    697.07 o 
   3  21   6     5220.86     4501.10    604.13 o 
 -35   1   7      143.79      195.18    387.26 o 
 -33   1   7     1406.08     1931.14    247.24 o 
 -31   1   7      398.47      404.28    183.78 o 
 -29   1   7      825.34     1116.79    197.19 o 
 -27   1   7     2756.87     2503.66    211.44 o 
 -25   1   7     8043.61     8336.97    393.26 o 
 -23   1   7     1051.55     1067.36    200.41 o 
 -21   1   7      413.99      294.13    183.38 o 
 -19   1   7     2841.50     2863.02    183.29 o 
 -17   1   7     2245.58     2671.73    193.85 o 
 -15   1   7     4874.57     5158.03    200.10 o 
 -13   1   7      783.79      735.53    196.75 o 
 -11   1   7     5306.75     5098.65    208.28 o 
  -9   1   7     3527.24     4793.22    214.08 o 
  -7   1   7    27617.52    26791.07    295.94 o 
  -5   1   7     1718.47     2022.47    236.70 o 
  -3   1   7      387.50      302.11    233.65 o 
  -1   1   7      263.88      353.49    249.64 o 
   1   1   7     2615.29     3006.33    284.06 o 
   3   1   7     1541.11     2094.37    293.37 o 
  11   1   7     3145.39     3279.56    385.05 o 
  13   1   7       99.13      142.73    192.56 o 
  15   1   7     2516.66     2001.66    302.80 o 
  17   1   7      123.73      422.67    441.48 o 
  19   1   7     4743.07     4073.50    290.93 o 
  21   1   7       23.76       93.63    312.48 o 
  23   1   7     3905.31     3665.11    411.60 o 
  25   1   7     2144.21     2174.45    307.45 o 
  27   1   7       16.12        5.95    584.21 o 
  29   1   7      440.70     1010.95    347.50 o 
 -36   2   7      152.01     -389.63    389.63 o 
 -34   2   7        0.42      576.80    259.29 o 
 -32   2   7       25.33      646.84    241.17 o 
 -30   2   7     1083.85      829.69    209.40 o 
 -28   2   7      720.68     1015.45    190.50 o 
 -26   2   7       41.29      275.38    196.49 o 
 -24   2   7      126.11      587.66    216.48 o 
 -22   2   7     4003.38     4816.18    203.22 o 
 -20   2   7      331.84      233.05    181.67 o 
 -18   2   7      937.04     1224.54    188.59 o 
 -16   2   7     3245.76     3693.98    220.80 o 
 -14   2   7      881.15      738.88    196.61 o 
 -12   2   7     8981.00     9027.75    218.24 o 
 -10   2   7     5650.27     4991.23    211.60 o 
  -8   2   7    57522.85    60892.33    870.07 o 
  -6   2   7     1859.72     1835.96    232.22 o 
  -4   2   7    36659.36    36425.98    696.63 o 
  -2   2   7      994.70     1119.86    239.66 o 
   0   2   7     8102.53     8125.60    259.32 o 
   2   2   7     6597.24     6557.25    344.53 o 
   4   2   7    13864.59    14399.52    544.38 o 
  10   2   7      708.13      604.13    358.49 o 
  12   2   7      331.94      613.15    300.33 o 
  14   2   7      193.94      259.16    208.09 o 
  16   2   7        6.03       48.81    224.63 o 
  18   2   7     4911.38     4538.31    484.63 o 
  20   2   7      513.56      900.07    361.81 o 
  22   2   7     2345.86     1884.11    368.45 o 
  24   2   7     1499.37     1151.83    375.55 o 
  26   2   7      731.98     1195.57    341.00 o 
  28   2   7      353.13     1272.41    773.42 o 
  30   2   7     1629.56     1748.93    357.29 o 
 -35   3   7      253.17      689.44    382.04 o 
 -33   3   7     1202.55      938.61    236.45 o 
 -31   3   7      232.41      466.08    229.61 o 
 -29   3   7      797.27     1256.44    214.08 o 
 -27   3   7     2257.86     1975.40    192.79 o 
 -25   3   7     3895.80     3704.35    204.04 o 
 -23   3   7      588.09      620.70    207.94 o 
 -21   3   7     3591.52     3629.04    282.41 o 
 -19   3   7      363.58      543.66    189.66 o 
 -17   3   7     8575.71     9245.67    208.14 o 
 -15   3   7     2665.09     3299.01    195.80 o 
 -13   3   7     6806.92     6803.53    246.26 o 
 -11   3   7      630.95      883.99    206.85 o 
  -9   3   7    14750.18    16257.37    313.34 o 
  -7   3   7     9739.35     9008.37    250.99 o 
  -5   3   7     3336.11     3021.69    250.65 o 
  -3   3   7      939.33     1019.69    253.83 o 
  -1   3   7    21429.89    21411.38    357.42 o 
   1   3   7     6296.77     7225.97    280.79 o 
   3   3   7        0.38      167.39    304.24 o 
   5   3   7       21.97     -265.55    378.41 o 
   7   3   7     1493.56     2310.30    464.71 o 
   9   3   7     1385.78     1586.67    458.08 o 
  11   3   7      186.64      337.28    312.15 o 
  13   3   7     2681.01     3106.95    378.41 o 
  15   3   7     2595.46     2706.98    224.19 o 
  17   3   7      924.23      909.51    333.30 o 
  19   3   7      257.20      636.34    283.98 o 
  21   3   7        3.23      -16.60    286.35 o 
  23   3   7       19.37      141.52    302.76 o 
  25   3   7       39.70     1137.14    786.70 o 
  27   3   7       20.18      -99.63    307.24 o 
  29   3   7        0.17     -308.11    350.50 o 
 -36   4   7      580.16      583.36    444.80 o 
 -34   4   7       25.14     -105.25    297.33 o 
 -32   4   7      201.07      714.26    230.35 o 
 -30   4   7        5.55      303.48    246.45 o 
 -28   4   7      436.65      503.41    328.87 o 
 -26   4   7      534.08      765.10    203.31 o 
 -24   4   7        2.94      302.26    221.38 o 
 -22   4   7      276.57      629.21    227.65 o 
 -20   4   7      389.29      846.89    192.14 o 
 -18   4   7     1874.68     1804.05    204.78 o 
 -16   4   7      281.34      382.97    200.00 o 
 -14   4   7       21.57       -2.79    188.32 o 
 -12   4   7    13211.19    14453.63    302.51 o 
 -10   4   7      136.90      488.28    209.59 o 
  -8   4   7     2966.11     3785.34    236.32 o 
  -6   4   7   121071.57   120911.24   3394.99 o 
  -4   4   7      691.38      508.37    254.07 o 
  -2   4   7      697.17      871.39    241.02 o 
   0   4   7    37548.78    35605.24    968.94 o 
   2   4   7     1427.55      956.54    324.13 o 
   4   4   7       47.76      312.02    458.08 o 
   8   4   7      797.40     1128.59    438.16 o 
  10   4   7       73.44      252.27    451.44 o 
  12   4   7      733.12      697.07    451.44 o 
  14   4   7       15.74       86.30    451.44 o 
  16   4   7      270.94       67.48    295.08 o 
  18   4   7      633.11      403.86    511.19 o 
  20   4   7        4.67      195.84    328.62 o 
  22   4   7       25.73      261.24    408.29 o 
  24   4   7      198.78      294.58    327.00 o 
  26   4   7      980.20     1567.81    312.15 o 
  28   4   7       35.79     -141.34    350.88 o 
  30   4   7      537.32       88.62    353.90 o 
 -35   5   7        2.67      740.69    295.74 o 
 -33   5   7      443.13      504.88    267.35 o 
 -31   5   7       20.18      667.24    337.22 o 
 -29   5   7     1808.81     2338.23    259.14 o 
 -27   5   7      883.11     1029.08    273.57 o 
 -25   5   7     3662.01     3575.17    214.59 o 
 -23   5   7      487.87      754.82    177.45 o 
 -21   5   7      840.84      718.55    211.46 o 
 -19   5   7      339.90      496.45    201.02 o 
 -17   5   7       12.46       79.58    219.42 o 
 -15   5   7      138.63      287.40    188.23 o 
 -13   5   7     2448.31     3283.83    215.65 o 
 -11   5   7     1172.00      853.08    216.38 o 
  -9   5   7     9923.57    10705.37    399.58 o 
  -7   5   7    29236.45    32933.47    986.01 o 
  -5   5   7      250.41      368.76    227.41 o 
  -3   5   7   105635.73   106912.91   2167.51 o 
  -1   5   7    41491.41    41448.03    683.21 o 
   1   5   7      670.55      491.27    398.10 o 
   3   5   7     1538.73     1238.76    295.88 o 
   5   5   7      188.52      168.92    300.88 o 
   7   5   7     5610.96     7667.79    477.99 o 
  11   5   7      494.27      391.69    451.44 o 
  13   5   7      343.78      345.22    371.77 o 
  15   5   7       10.01      286.24    325.30 o 
  17   5   7     4102.12     4155.41    890.47 o 
  19   5   7      190.27       20.03    381.73 o 
  21   5   7      208.00       42.34    309.40 o 
  23   5   7      902.15     1203.09    305.13 o 
  25   5   7      243.19      382.07    339.68 o 
  27   5   7      296.41       68.67    314.41 o 
  29   5   7       32.42      369.78    411.60 o 
 -34   6   7      430.17     1075.29    413.00 o 
 -32   6   7       17.99       74.79    233.13 o 
 -30   6   7     1049.11      864.66    289.15 o 
 -28   6   7      686.44      743.21    249.08 o 
 -26   6   7     5083.22     5073.48    250.34 o 
 -24   6   7       12.21      -20.64    200.72 o 
 -22   6   7      957.14      439.83    204.42 o 
 -20   6   7       81.67      449.20    169.78 o 
 -18   6   7     1186.13     1387.84    210.32 o 
 -16   6   7     3552.44     2805.58    224.74 o 
 -14   6   7        1.31       54.09    199.04 o 
 -12   6   7     2159.92     2886.23    200.60 o 
 -10   6   7       61.03      198.91    208.98 o 
  -8   6   7     9703.72     9447.30    343.04 o 
  -6   6   7      588.13     1178.85    240.60 o 
  -4   6   7     3754.35     3831.59    275.01 o 
  -2   6   7     1640.04     1514.57    279.24 o 
   0   6   7      113.99      257.20    297.70 o 
   2   6   7    17040.16    17426.81    464.71 o 
   4   6   7     8666.51     8894.88    324.75 o 
   6   6   7        0.91       67.43    284.91 o 
   8   6   7     1906.81     1845.58    451.44 o 
  14   6   7      969.52     1507.00    471.35 o 
  16   6   7     3049.28     3911.19    238.81 o 
  18   6   7     1864.46     1525.70    342.30 o 
  20   6   7      323.05      452.64    301.28 o 
  22   6   7      214.72      373.10    743.54 o 
  24   6   7      219.31      297.87    333.23 o 
  26   6   7      294.14      905.37    411.60 o 
  28   6   7      234.13      306.42    316.84 o 
 -33   7   7      516.18      459.16    250.94 o 
 -31   7   7       37.09       35.52    326.49 o 
 -29   7   7      412.11      782.37    291.29 o 
 -27   7   7      143.34      674.60    241.41 o 
 -25   7   7     5354.54     4603.25    281.93 o 
 -23   7   7     1538.73     2053.58    235.06 o 
 -21   7   7        8.32      113.55    267.35 o 
 -19   7   7     2223.15     2597.05    299.34 o 
 -17   7   7     1783.65     1804.48    205.23 o 
 -15   7   7       86.28      193.24    228.29 o 
 -13   7   7      600.34      879.35    222.39 o 
 -11   7   7      137.68       35.79    210.71 o 
  -9   7   7      930.62     1780.64    231.65 o 
  -7   7   7     1852.76     2413.89    239.23 o 
  -5   7   7     9692.56     8932.41    438.90 o 
  -3   7   7    20895.04    23299.16    352.77 o 
  -1   7   7    13326.47    13174.72    464.71 o 
   1   7   7     1199.88     1706.17    385.05 o 
   3   7   7     3351.13     2575.85    378.41 o 
   5   7   7     3435.04     4337.75    346.54 o 
   7   7   7      371.89      392.54    307.61 o 
   9   7   7     1649.91     1467.17    458.08 o 
  11   7   7      511.63      982.54    458.08 o 
  15   7   7       15.47      376.44    296.50 o 
  17   7   7      379.78      989.86    275.61 o 
  19   7   7       59.60      347.99    388.37 o 
  21   7   7       12.84       59.27    484.63 o 
  23   7   7       18.06      301.76    326.85 o 
  25   7   7       44.50      366.40    600.81 o 
  27   7   7       53.96     -122.82    319.21 o 
  29   7   7      561.74      906.19    333.30 o 
 -34   8   7       22.20       87.23    237.64 o 
 -32   8   7      152.73      317.19    297.58 o 
 -30   8   7      411.89      645.07    256.75 o 
 -28   8   7      115.59       41.61    270.65 o 
 -26   8   7      118.07      120.42    243.70 o 
 -24   8   7      300.10      848.00    265.76 o 
 -22   8   7       80.56      631.34    261.77 o 
 -20   8   7       53.74      104.80    252.00 o 
 -18   8   7      350.40      601.12    250.89 o 
 -16   8   7     4236.59     3867.98    217.88 o 
 -14   8   7     1545.09     1814.68    194.25 o 
 -12   8   7     2515.77     2322.63    204.82 o 
 -10   8   7     1986.17     1545.73    268.62 o 
  -8   8   7     3526.08     2744.50    230.59 o 
  -6   8   7      183.72      265.00    270.70 o 
  -4   8   7      923.97     1108.52    240.53 o 
  -2   8   7      887.13     1446.15    321.33 o 
   0   8   7     4335.47     5138.42    471.35 o 
   2   8   7     1516.94     2476.27    385.05 o 
   4   8   7    12530.69    11963.09    504.55 o 
   6   8   7     1506.57     1785.16    339.23 o 
   8   8   7     1427.45     1876.67    404.97 o 
  10   8   7     5216.30     6908.69    926.11 o 
  12   8   7     6618.41     6891.06    590.85 o 
  16   8   7     4744.87     4584.10    276.85 o 
  18   8   7      902.34     1279.65    327.57 o 
  20   8   7      223.80      324.19    517.83 o 
  22   8   7     2515.75     2943.02    336.47 o 
  24   8   7      931.88     1167.87    342.95 o 
  26   8   7      613.53     1178.80    349.21 o 
  28   8   7      720.86      507.87    428.20 o 
 -33   9   7       65.72      271.02    251.43 o 
 -31   9   7      391.83      945.44    631.53 o 
 -29   9   7       18.76      205.04    256.29 o 
 -27   9   7       94.06      342.28    373.29 o 
 -25   9   7      549.88      710.89    275.77 o 
 -23   9   7     1698.35     1800.60    240.50 o 
 -21   9   7      439.08      678.31    262.62 o 
 -19   9   7      615.30      579.49    250.82 o 
 -17   9   7     2090.96     2556.29    227.33 o 
 -15   9   7      624.83      875.69    297.16 o 
 -13   9   7      849.62      486.92    227.78 o 
 -11   9   7     3015.25     2949.12    247.09 o 
  -9   9   7      728.72      601.31    246.57 o 
  -7   9   7     2515.54     2970.76    255.76 o 
  -5   9   7       31.64      138.47    235.15 o 
  -3   9   7     1267.32      876.04    241.03 o 
  -1   9   7     3183.09     4146.64    325.30 o 
   1   9   7      161.00     -146.05    451.44 o 
   3   9   7     4181.01     5231.36    477.99 o 
   5   9   7        9.49      -26.56    385.05 o 
   7   9   7      571.28      519.61    344.99 o 
   9   9   7      192.79       84.25    384.33 o 
  11   9   7     4920.72     5332.82    332.82 o 
  13   9   7     4202.40     3857.13    584.21 o 
  15   9   7     4448.18     5050.46    487.95 o 
  17   9   7     1726.34     2028.79    869.68 o 
  19   9   7      469.33     1015.73    411.60 o 
  21   9   7      860.95      954.57    331.66 o 
  23   9   7       76.36      835.54    481.31 o 
  25   9   7        2.55      762.00    424.88 o 
  27   9   7       38.93      705.28    350.88 o 
 -32  10   7      218.10      155.63    240.57 o 
 -30  10   7      589.18      564.15    273.88 o 
 -28  10   7      516.63      939.42    311.68 o 
 -26  10   7     1121.24      979.49    266.91 o 
 -24  10   7     2038.97     2189.51    346.12 o 
 -22  10   7     5375.72     5251.69    265.24 o 
 -20  10   7     1177.15     1203.82    244.27 o 
 -18  10   7     6625.91     7000.61    245.25 o 
 -16  10   7     1168.43     1110.14    380.59 o 
 -14  10   7    10650.85    10065.21    290.01 o 
 -12  10   7     6914.53     7380.85    455.00 o 
 -10  10   7     2788.66     2703.98    281.30 o 
  -8  10   7      130.52      382.08    323.04 o 
  -6  10   7     1614.16     1103.34    248.66 o 
  -4  10   7      396.24     1062.25    269.32 o 
  -2  10   7      334.60      531.60    314.41 o 
   0  10   7      137.57     -179.25    365.13 o 
   2  10   7     3230.28     3359.22    385.05 o 
   4  10   7       22.62     -451.44    451.44 o 
   6  10   7     3330.98     4242.18    491.27 o 
   8  10   7     3874.80     4225.89    441.96 o 
  10  10   7        9.00      253.20    385.61 o 
  12  10   7     2306.77     2280.80    338.76 o 
  14  10   7      112.78      398.33    597.49 o 
  16  10   7      793.99     1452.67    335.26 o 
  18  10   7       67.30      126.91    361.10 o 
  20  10   7     1644.32     1480.45    431.52 o 
  22  10   7     1016.51     1075.48    431.52 o 
  24  10   7      209.41     1078.41    413.09 o 
  26  10   7      441.97     1279.66    357.29 o 
 -31  11   7       19.23      432.73    242.27 o 
 -29  11   7       57.66      205.60    305.18 o 
 -27  11   7      295.95      389.85    289.19 o 
 -25  11   7      234.38      415.35    265.38 o 
 -23  11   7       27.37      311.47    257.53 o 
 -21  11   7        0.81      298.60    281.63 o 
 -19  11   7      549.13      616.62    286.54 o 
 -17  11   7     1175.75     1104.45    255.99 o 
 -15  11   7     2357.45     3067.37    260.45 o 
 -13  11   7     2155.68     1734.88    271.97 o 
 -11  11   7       73.64      237.20    265.27 o 
  -9  11   7     2264.35     2253.26    258.90 o 
  -7  11   7      202.31      822.50    284.05 o 
  -5  11   7      203.11      246.74    233.84 o 
  -3  11   7      543.81      648.89    294.54 o 
  -1  11   7     1760.58     1606.59    458.08 o 
   1  11   7      283.74      557.66    378.41 o 
   3  11   7     1130.42     1407.42    458.08 o 
   5  11   7     1461.17     1513.64    385.05 o 
   7  11   7     3942.26     4215.63    404.97 o 
   9  11   7      488.93      790.96    381.73 o 
  11  11   7       21.64      -70.52    400.34 o 
  13  11   7       18.56     -222.83    387.23 o 
  15  11   7      906.19     1195.43    269.19 o 
  17  11   7       34.33      -64.62    283.63 o 
  19  11   7      519.00      680.77    331.66 o 
  21  11   7      794.52      963.89    362.26 o 
  23  11   7      407.05      816.57    537.74 o 
  25  11   7      860.01      690.43    444.80 o 
 -30  12   7      124.37      128.77    268.14 o 
 -28  12   7       45.37     -107.44    277.58 o 
 -26  12   7        4.41      481.77    274.49 o 
 -24  12   7     1106.40     1347.82    256.75 o 
 -22  12   7      251.34      410.52    361.21 o 
 -20  12   7      958.94     1297.22    255.25 o 
 -18  12   7      178.16      546.43    250.28 o 
 -16  12   7      397.96      142.03    288.87 o 
 -14  12   7     1029.50     1663.35    229.78 o 
 -12  12   7       79.99      372.70    284.72 o 
 -10  12   7     3763.13     3742.85    274.60 o 
  -8  12   7     7269.76     7050.89    285.34 o 
  -6  12   7     1205.60     1078.44    244.94 o 
  -4  12   7     1233.53     1083.62    248.26 o 
  -2  12   7      994.90      750.18    391.69 o 
   0  12   7     6086.16     5715.99    491.27 o 
   2  12   7     5331.75     4567.48    504.55 o 
   4  12   7     1573.41     1613.22    391.69 o 
   6  12   7      385.20      458.08    391.69 o 
   8  12   7      195.76      863.04    404.97 o 
  10  12   7      695.13      876.32    404.97 o 
  12  12   7      206.14      596.05    349.12 o 
  14  12   7        1.24     -133.54    270.66 o 
  16  12   7     2975.83     2207.18    403.48 o 
  18  12   7      784.49      990.45    273.82 o 
  20  12   7       87.73       98.08    321.13 o 
  22  12   7      591.12      398.01    421.56 o 
  24  12   7     1485.96     1499.76    428.75 o 
 -29  13   7     4851.31     4756.10    313.55 o 
 -27  13   7        2.00      286.35    278.55 o 
 -25  13   7     1549.59     1889.74    293.05 o 
 -23  13   7     2752.94     2163.09    269.96 o 
 -21  13   7     1309.75     1724.02    282.36 o 
 -19  13   7       12.29      110.98    299.78 o 
 -17  13   7      332.89      415.98    268.20 o 
 -15  13   7     2100.60     2290.55    266.42 o 
 -13  13   7       36.83      158.84    256.57 o 
 -11  13   7     1758.90     1913.92    283.58 o 
  -9  13   7    24543.33    23166.99    641.00 o 
  -7  13   7     4351.18     4625.55    282.39 o 
  -5  13   7     4150.48     4567.99    286.13 o 
  -3  13   7     7418.46     5762.46    511.19 o 
  -1  13   7     6356.47     6705.17    524.46 o 
   1  13   7     1186.58     1540.20    391.69 o 
   3  13   7     9875.89    10104.23    438.16 o 
   5  13   7     4892.65     4321.85    504.55 o 
   7  13   7     4877.24     5138.42    497.91 o 
   9  13   7      933.31     1938.52    411.60 o 
  11  13   7     1860.35     3206.53    424.88 o 
  13  13   7       54.98      205.69    277.34 o 
  15  13   7      589.99      595.90    279.48 o 
  17  13   7      272.47      335.22    274.03 o 
  19  13   7      102.39       38.00    355.64 o 
  21  13   7       94.58      422.69    281.96 o 
  23  13   7      384.17      403.87    305.15 o 
 -28  14   7       58.51      219.76    303.49 o 
 -26  14   7      223.05      668.57    316.74 o 
 -24  14   7     1784.51     2001.37    291.16 o 
 -22  14   7       46.70       25.05    283.20 o 
 -20  14   7      411.12      589.28    303.36 o 
 -18  14   7     2050.74     1818.85    299.78 o 
 -16  14   7       78.45       56.48    338.79 o 
 -14  14   7      330.17      632.50    286.07 o 
 -12  14   7      456.82     1011.43    289.90 o 
 -10  14   7     1092.08     1281.47    259.37 o 
  -8  14   7     3037.08     2830.16    251.37 o 
  -6  14   7     5771.93     6584.97    286.88 o 
  -4  14   7     4783.08     5353.29    416.09 o 
  -2  14   7     1550.03     1228.17    398.33 o 
   0  14   7     1093.80     1533.56    404.97 o 
   2  14   7      580.34      763.46    404.97 o 
   4  14   7     3806.75     3731.00    497.91 o 
   6  14   7      171.24     1208.26    411.60 o 
   8  14   7     1644.72     1593.31    418.24 o 
  10  14   7     2242.08     2011.55    424.88 o 
  12  14   7       12.90      303.17    331.78 o 
  14  14   7       32.24      110.77    300.51 o 
  16  14   7      666.28      694.50    316.39 o 
  18  14   7      417.19      845.35    288.98 o 
  20  14   7        1.90     -189.04    295.53 o 
  22  14   7      186.43      840.71    315.99 o 
 -25  15   7       73.04      708.89    320.67 o 
 -23  15   7      445.21      295.05    274.53 o 
 -21  15   7      387.18      314.14    315.37 o 
 -19  15   7       92.75       41.43    306.49 o 
 -17  15   7       26.03     -136.12    302.65 o 
 -15  15   7     1336.25     1742.32    283.25 o 
 -13  15   7       73.07      225.66    296.39 o 
 -11  15   7       15.65      241.10    253.41 o 
  -9  15   7      128.77      291.17    268.69 o 
  -7  15   7     1562.60     1806.91    269.13 o 
  -5  15   7     1754.25     2552.25    384.08 o 
  -3  15   7      219.15     1201.62    504.55 o 
  -1  15   7     2115.56     2038.11    504.55 o 
   1  15   7     4196.98     4182.43    424.88 o 
   3  15   7      278.37      537.74    497.91 o 
   5  15   7     1411.99     1772.56    511.19 o 
   7  15   7     1756.50     1360.95    524.46 o 
   9  15   7      644.75      225.72    438.16 o 
  11  15   7     1718.59     1633.14    444.80 o 
  13  15   7     2522.61     2677.16    314.41 o 
  15  15   7      562.23      753.17    342.95 o 
  17  15   7        5.16      469.42    326.92 o 
  19  15   7     3239.70     2856.39    334.72 o 
  21  15   7        6.86      425.83    439.93 o 
 -24  16   7      738.19      908.70    326.97 o 
 -22  16   7      106.27      130.69    277.77 o 
 -20  16   7      433.92      236.67    292.13 o 
 -18  16   7        8.17      172.14    315.37 o 
 -16  16   7       14.36      471.35    306.63 o 
 -14  16   7     2160.59     2245.21    268.62 o 
 -12  16   7      984.55     1328.57    280.37 o 
 -10  16   7      665.04      817.24    280.37 o 
  -8  16   7      746.73      752.89    288.70 o 
  -6  16   7      103.45      270.48    374.04 o 
  -4  16   7     1230.48     1261.37    517.83 o 
  -2  16   7     1030.07     1082.12    504.55 o 
   0  16   7      244.83     1194.98    511.19 o 
   2  16   7     1164.13      557.66    537.74 o 
   4  16   7     8821.74     9115.05    557.66 o 
   6  16   7      385.10      418.24    418.24 o 
   8  16   7      222.64      438.16    438.16 o 
  10  16   7     1257.76     2297.02    444.80 o 
  12  16   7      997.24     1469.27    341.28 o 
  14  16   7     1199.24     1507.00    471.35 o 
  16  16   7       27.97      105.08    347.73 o 
  18  16   7      256.27      405.87    394.24 o 
 -23  17   7     3224.59     3061.33    341.00 o 
 -21  17   7     1028.80     1428.05    323.04 o 
 -19  17   7     1014.75     1143.42    318.34 o 
 -17  17   7      227.32      524.04    277.87 o 
 -15  17   7       65.66       78.88    281.54 o 
 -13  17   7      109.76      615.92    280.37 o 
 -11  17   7      156.26      504.89    297.09 o 
  -9  17   7      750.53     1122.27    284.70 o 
  -7  17   7      696.15      303.72    373.33 o 
  -5  17   7      936.32     1175.06    524.46 o 
  -3  17   7       66.32     -179.25    524.46 o 
  -1  17   7      112.48      743.54    524.46 o 
   1  17   7       36.43      219.08    537.74 o 
   3  17   7      152.76      570.94    537.74 o 
   5  17   7      152.69     1022.37    537.74 o 
   7  17   7      241.00      365.13    537.74 o 
   9  17   7      483.55      822.52    314.41 o 
  11  17   7      287.01      -15.08    424.88 o 
  13  17   7      875.43     1248.09    464.71 o 
  15  17   7      511.84      120.11    347.60 o 
  17  17   7       18.32      -27.93    328.62 o 
 -20  18   7      233.35      405.42    290.94 o 
 -18  18   7        1.25      559.50    288.00 o 
 -16  18   7       63.37      199.89    310.05 o 
 -14  18   7     2274.82     2063.74    290.06 o 
 -12  18   7       68.54      417.93    291.38 o 
 -10  18   7        1.18      204.38    355.85 o 
  -8  18   7       22.93     -131.48    381.61 o 
  -6  18   7      321.27      680.83    445.71 o 
  -4  18   7      283.79      962.62    531.10 o 
  -2  18   7      602.99     1261.37    451.44 o 
   0  18   7        7.95     -219.08    444.80 o 
   2  18   7      218.86      770.10    537.74 o 
   4  18   7      259.73       33.19    544.38 o 
   6  18   7      235.61      345.22    444.80 o 
   8  18   7        0.89      206.33    344.53 o 
  10  18   7       85.63      481.53    354.11 o 
  12  18   7      307.54     -119.50    464.71 o 
  14  18   7      553.18      673.11    570.94 o 
 -17  19   7       97.37      358.03    328.29 o 
 -15  19   7      410.76      556.16    358.71 o 
 -13  19   7      423.59      292.17    356.53 o 
 -11  19   7     2103.72     2117.11    370.19 o 
  -9  19   7      858.33     1377.40    414.52 o 
  -7  19   7      233.20      445.34    436.21 o 
  -5  19   7      925.69      796.65    570.94 o 
  -3  19   7       19.36      312.02    557.66 o 
  -1  19   7       23.03      225.72    557.66 o 
   1  19   7       89.74      212.44    557.66 o 
   3  19   7     2915.47     2881.23    564.30 o 
   5  19   7     2747.23     2283.74    458.08 o 
   7  19   7       92.86       12.65    368.45 o 
   9  19   7     1221.06      923.47    919.47 o 
  11  19   7        8.69      119.50    458.08 o 
 -14  20   7       54.58      340.02    380.72 o 
 -12  20   7      127.52       20.70    368.75 o 
 -10  20   7      311.09      398.79    408.95 o 
  -8  20   7       27.29     -172.70    453.49 o 
  -6  20   7       60.85       73.03    663.88 o 
  -4  20   7       24.73     -584.21    584.21 o 
  -2  20   7      735.94      750.18    564.30 o 
   0  20   7      255.89      139.41    564.30 o 
   2  20   7       91.54      551.02    564.30 o 
   4  20   7       91.70      375.46    352.51 o 
   6  20   7        9.00       96.26    399.02 o 
   8  20   7        0.85      139.41    458.08 o 
  -7  21   7       19.72     -484.63    577.57 o 
  -5  21   7      124.49      245.63    577.57 o 
  -3  21   7      423.19      570.94    577.57 o 
  -1  21   7      350.18      570.94    577.57 o 
   1  21   7      543.23     -226.32    417.72 o 
 -36   0   8     6422.89     5583.22    477.99 o 
 -34   0   8    18409.03    17451.54   1138.55 o 
 -32   0   8      282.69      581.96    258.01 o 
 -30   0   8    14665.80    14035.36    342.59 o 
 -28   0   8    30059.78    31213.68    750.18 o 
 -26   0   8     8602.67     8334.65    300.44 o 
 -24   0   8   122267.05   117366.32   2376.69 o 
 -22   0   8    12683.92    14452.34    298.06 o 
 -20   0   8       22.14      358.49    253.49 o 
 -18   0   8    77700.67    75238.27   1736.04 o 
 -16   0   8    80606.48    85948.04    524.46 o 
 -14   0   8    20752.74    20077.59    487.95 o 
 -12   0   8    45413.48    47294.47    439.40 o 
 -10   0   8    41451.80    36066.06    527.78 o 
  -8   0   8    50157.91    52018.49    590.85 o 
  -6   0   8     1271.42     1820.57    328.47 o 
  -4   0   8   147431.72   137686.45   2479.59 o 
  -2   0   8   102715.56    97376.52   2658.84 o 
   0   0   8    21025.98    19862.65    436.50 o 
   2   0   8    17461.90    16802.76    577.57 o 
   4   0   8    20957.55    19936.27    517.83 o 
  12   0   8       27.97      338.58    365.13 o 
  14   0   8    11295.04    12030.42    879.64 o 
  16   0   8    28018.43    25273.85    544.38 o 
  18   0   8     3889.59     2562.57    404.97 o 
  20   0   8    24899.89    23136.16    471.35 o 
  22   0   8     9670.82     9752.37    444.80 o 
  24   0   8     4465.39     5251.28    438.16 o 
  26   0   8     4458.62     4793.20    451.44 o 
  28   0   8    23740.49    22113.79    604.13 o 
  30   0   8     3938.70     2960.90    471.35 o 
 -35   1   8       68.06      753.72    327.77 o 
 -33   1   8    22809.83    22930.85    238.54 o 
 -31   1   8    14956.92    13813.01    871.24 o 
 -29   1   8      700.90     1032.02    209.94 o 
 -27   1   8    18695.38    19439.50    502.11 o 
 -25   1   8    56019.34    53137.41    302.15 o 
 -23   1   8       44.08       99.58    192.52 o 
 -21   1   8    50602.90    51691.91    353.87 o 
 -19   1   8    37131.77    36464.70    513.95 o 
 -17   1   8    15557.27    16906.41    295.13 o 
 -15   1   8    27938.39    27666.90    247.51 o 
 -13   1   8   111330.96   111260.45    789.58 o 
 -11   1   8    32066.38    31016.57    276.93 o 
  -9   1   8    10708.78     8595.86    224.84 o 
  -7   1   8    79655.81    78034.29    655.43 o 
  -5   1   8    85497.76    79048.78   1145.08 o 
  -3   1   8     3443.86     3134.67    256.96 o 
  -1   1   8    46018.28    41510.23   1035.84 o 
   1   1   8    28703.48    29455.84    495.93 o 
   3   1   8    16591.13    16387.16    481.31 o 
   5   1   8   177392.56   198499.63   1082.12 o 
  11   1   8    71902.56    69760.34    690.43 o 
  13   1   8    39315.99    43004.21   1385.96 o 
  15   1   8     4192.40     3648.91    249.91 o 
  17   1   8    17195.79    17107.55    314.52 o 
  19   1   8    57903.79    57996.32   2685.39 o 
  21   1   8     6122.74     5275.15    743.54 o 
  23   1   8    16167.39    15661.94    866.36 o 
  25   1   8    19218.33    18905.13    564.30 o 
  27   1   8     1874.44     1746.59    312.15 o 
  29   1   8    10124.87     9724.58    716.99 o 
 -36   2   8     8281.68     8246.50    369.47 o 
 -34   2   8    10792.81    10638.59    331.55 o 
 -32   2   8      101.52      254.84    206.21 o 
 -30   2   8    22809.87    22156.92    367.45 o 
 -28   2   8    20854.21    20801.19    238.08 o 
 -26   2   8      114.76      552.33    263.51 o 
 -24   2   8    17752.16    18191.42    313.34 o 
 -22   2   8    49739.00    49272.89    288.01 o 
 -20   2   8     5954.49     5960.93    200.27 o 
 -18   2   8    38708.54    39297.51    339.21 o 
 -16   2   8    75666.28    75498.48    728.57 o 
 -14   2   8      684.44      260.74    187.44 o 
 -12   2   8    62089.82    63173.91    488.48 o 
 -10   2   8    48949.26    45335.95    352.54 o 
  -8   2   8    26415.67    23274.75    276.90 o 
  -6   2   8    54318.62    51521.48   1014.76 o 
  -4   2   8   230354.28   217621.22   1842.67 o 
  -2   2   8   209396.67   189484.72   3342.29 o 
   0   2   8    17580.43    15806.85    302.80 o 
   2   2   8    39611.22    37400.03    451.21 o 
   4   2   8    53164.98    53477.07    481.48 o 
  10   2   8    22988.46    22286.40    477.99 o 
  12   2   8     1280.47     1509.49    250.85 o 
  14   2   8    26537.32    26614.35    361.97 o 
  16   2   8    46967.02    48123.71   1899.44 o 
  18   2   8       64.04     -201.18    544.38 o 
  20   2   8    14667.45    14223.71    345.01 o 
  22   2   8    31055.42    31078.90    390.27 o 
  24   2   8     2492.23     2558.63    337.41 o 
  26   2   8    12155.14    12649.69    381.73 o 
  28   2   8    22293.33    21571.26    427.11 o 
  30   2   8      449.17      580.30    360.42 o 
 -35   3   8      268.60      431.22    274.05 o 
 -33   3   8    17594.27    17540.63    265.18 o 
 -31   3   8    15982.13    15464.13    324.84 o 
 -29   3   8     2504.33     2534.28    207.62 o 
 -27   3   8    19067.80    17340.06    663.92 o 
 -25   3   8    43208.88    44026.96    629.01 o 
 -23   3   8     3883.67     3556.22    208.15 o 
 -21   3   8    15456.00    15312.71    237.93 o 
 -19   3   8    62244.15    63127.27    458.03 o 
 -17   3   8    16893.33    17483.27    231.57 o 
 -15   3   8    36699.76    38871.73    407.72 o 
 -13   3   8   134324.83   134133.00   1367.39 o 
 -11   3   8     7847.37     8495.41    221.92 o 
  -9   3   8     8576.38     9736.95    260.64 o 
  -7   3   8    70361.33    64110.56   1306.06 o 
  -5   3   8    34031.70    35490.84    474.32 o 
  -3   3   8    11392.97    11115.14    261.11 o 
  -1   3   8   160465.69   148993.56   3500.40 o 
   1   3   8    27452.36    27436.46    792.96 o 
   3   3   8    40664.07    44124.55    670.52 o 
   5   3   8   193627.50   203133.50    989.18 o 
   9   3   8     9362.08    10057.76    491.27 o 
  11   3   8    53501.34    57643.93   2555.93 o 
  13   3   8    20789.79    20779.39    471.35 o 
  15   3   8      343.70      693.20    242.14 o 
  17   3   8    43929.90    38043.71   8414.55 o 
  19   3   8    43995.47    41116.70    494.59 o 
  21   3   8      278.22      884.31    318.94 o 
  23   3   8     5239.54     5555.68    316.84 o 
  25   3   8    19282.90    18498.88    379.98 o 
  27   3   8       26.79     -314.41    314.41 o 
  29   3   8     6961.31     6961.44    372.39 o 
 -36   4   8     7087.85     6860.23    297.07 o 
 -34   4   8    10266.21    10136.69    410.87 o 
 -32   4   8      117.57      641.99    433.91 o 
 -30   4   8    14283.98    14199.94    269.51 o 
 -28   4   8    27639.28    26126.22    348.13 o 
 -26   4   8     6787.47     6652.95    398.42 o 
 -24   4   8    20475.24    22273.95    247.30 o 
 -22   4   8    67106.46    64539.39    366.04 o 
 -20   4   8     4354.24     5071.45    218.63 o 
 -18   4   8    12025.28    12353.39    261.60 o 
 -16   4   8   107803.17   110595.16   1589.70 o 
 -14   4   8    44937.02    43600.44    645.84 o 
 -12   4   8    18362.86    16925.76    377.54 o 
 -10   4   8    90932.05    92790.77   1793.80 o 
  -8   4   8    27695.17    28130.67    833.66 o 
  -6   4   8    93218.04    93860.44   2253.75 o 
  -4   4   8   674289.25   658397.31   5486.96 o 
  -2   4   8    47063.07    46842.28    490.61 o 
   0   4   8    10226.40    10761.47    328.60 o 
   2   4   8   258825.52   253678.64   7286.07 o 
   4   4   8    32842.15    34685.90    423.92 o 
   6   4   8     1221.52     1314.48    358.49 o 
  10   4   8    52318.34    54389.65   2287.06 o 
  12   4   8      281.48      637.32    438.16 o 
  14   4   8    13070.42    11896.70    511.19 o 
  16   4   8    29615.38    32233.74    629.62 o 
  18   4   8     2419.02     2222.99    312.48 o 
  20   4   8    23474.86    20571.39    344.43 o 
  22   4   8    16581.88    17038.47    438.16 o 
  24   4   8     6362.35     6461.75    314.41 o 
  26   4   8     2853.22     2486.20    454.76 o 
  28   4   8    17981.77    16251.18    422.18 o 
 -35   5   8      345.04      -29.05    254.21 o 
 -33   5   8     9719.96     9248.09    764.66 o 
 -31   5   8     9795.88     9839.27    328.46 o 
 -29   5   8     2370.56     2569.37    267.62 o 
 -27   5   8    20369.90    19930.49    331.55 o 
 -25   5   8    24047.74    24544.97    249.76 o 
 -23   5   8     1693.53     1673.62    201.64 o 
 -21   5   8    32632.80    31324.04    327.41 o 
 -19   5   8    28787.00    27975.11    288.43 o 
 -17   5   8      692.60      841.40    198.55 o 
 -15   5   8    28295.48    30314.35    376.10 o 
 -13   5   8    70800.70    69037.66   1038.72 o 
 -11   5   8      642.10      570.16    207.95 o 
  -9   5   8    16739.38    13980.52    434.08 o 
  -7   5   8   116343.14   116219.07   4012.09 o 
  -5   5   8    26474.76    24232.49    681.30 o 
  -3   5   8    31234.25    27944.56    665.01 o 
  -1   5   8   174800.86   177892.47   2520.14 o 
   1   5   8    28228.94    25881.97   2014.87 o 
   3   5   8    44380.27    43962.30   1214.90 o 
   5   5   8   147017.55   156076.48    637.84 o 
   7   5   8    56408.15    60844.45    630.68 o 
   9   5   8     6171.61     2595.76    438.16 o 
  11   5   8    55308.02    57558.25    703.71 o 
  13   5   8    30118.87    30943.37    584.21 o 
  15   5   8       61.85      225.72    385.05 o 
  17   5   8    53970.01    56571.39   1800.04 o 
  19   5   8    35868.36    34842.57    398.27 o 
  21   5   8     5358.06     5343.13    333.23 o 
  23   5   8     4705.41     4942.94    892.92 o 
  25   5   8    22312.02    21005.20   1019.05 o 
  27   5   8     8304.30     8717.79    385.05 o 
  29   5   8     2652.46     3360.23    803.29 o 
 -34   6   8     4738.60     4731.84    255.19 o 
 -32   6   8      174.28      492.86    262.51 o 
 -30   6   8    21021.10    21859.35    469.94 o 
 -28   6   8    23420.59    22915.06    310.30 o 
 -26   6   8     1696.11     1853.38    213.10 o 
 -24   6   8    24407.33    25664.14    703.89 o 
 -22   6   8    37242.65    36132.22   1876.26 o 
 -20   6   8       19.46      -52.34    337.30 o 
 -18   6   8    32799.99    31658.57    588.35 o 
 -16   6   8    39220.01    38108.11    354.54 o 
 -14   6   8     7298.13     7338.99    252.97 o 
 -12   6   8    12765.50    12919.08    234.07 o 
 -10   6   8    66834.52    59149.30   1207.36 o 
  -8   6   8    21836.85    23035.78    435.03 o 
  -6   6   8    18427.27    18790.52    724.42 o 
  -4   6   8   108526.59    99775.45   2669.62 o 
  -2   6   8   132590.13   135928.73   2641.93 o 
   0   6   8       32.23        2.36    261.28 o 
   2   6   8   116743.20   115278.71   4214.83 o 
   4   6   8    34390.02    35553.33    534.53 o 
   6   6   8      731.88      998.97    283.38 o 
   8   6   8    96073.99    99618.66   1746.00 o 
  14   6   8    22565.64    21801.77    570.94 o 
  16   6   8    31634.17    32822.53    759.01 o 
  18   6   8     1260.89     1995.92    232.26 o 
  20   6   8    12235.32    12433.80    922.79 o 
  22   6   8    19527.33    19057.48    368.47 o 
  24   6   8     6606.06     6379.83    326.23 o 
  26   6   8     6218.64     6508.51    403.63 o 
  28   6   8    10861.79    11088.93    349.51 o 
 -33   7   8    13448.46    13590.36    386.68 o 
 -31   7   8     9217.07     9058.13    307.59 o 
 -29   7   8      742.84      858.81    262.88 o 
 -27   7   8    12145.19    12210.68    371.96 o 
 -25   7   8    33445.04    33145.71    573.86 o 
 -23   7   8     1290.72     1909.94    209.08 o 
 -21   7   8    33543.62    36461.71    864.32 o 
 -19   7   8    27238.02    25483.88   1460.07 o 
 -17   7   8     8818.32     8907.67    215.73 o 
 -15   7   8    21322.03    20959.54    367.96 o 
 -13   7   8    55838.33    57693.43    928.79 o 
 -11   7   8    10379.02     9432.12    236.82 o 
  -9   7   8     7742.09     6492.23    228.25 o 
  -7   7   8    66252.99    62800.84   1749.72 o 
  -5   7   8    45587.77    44739.48   1234.19 o 
  -3   7   8       48.39      280.93    258.38 o 
  -1   7   8    32833.55    28116.09    793.33 o 
   1   7   8    76659.98    76518.62    663.88 o 
   3   7   8    20073.62    20188.54    524.46 o 
   5   7   8    56219.51    56400.54    773.60 o 
   7   7   8    57146.16    58884.96    489.27 o 
   9   7   8     1773.92     1410.00    299.66 o 
  11   7   8    70561.92    72442.41    863.04 o 
  17   7   8    10331.31    10173.44    255.88 o 
  19   7   8    37447.27    38844.18    796.65 o 
  21   7   8      405.65      638.45    325.34 o 
  23   7   8     8450.75     8697.20    352.51 o 
  25   7   8    27111.95    26149.19    400.37 o 
  27   7   8     1497.26      845.74    346.11 o 
 -34   8   8     6242.81     6515.62    264.91 o 
 -32   8   8      805.99     1394.19    275.30 o 
 -30   8   8    14193.64    13916.92    382.89 o 
 -28   8   8    13942.17    14441.18    405.71 o 
 -26   8   8       23.14     -276.28    276.28 o 
 -24   8   8    35062.69    34213.29    388.77 o 
 -22   8   8    25271.65    26672.54    800.67 o 
 -20   8   8       19.84      146.71    208.13 o 
 -18   8   8    18092.44    19065.56    805.87 o 
 -16   8   8    86390.60    76119.82   8555.18 o 
 -14   8   8    19623.14    20588.84    479.92 o 
 -12   8   8    13421.25    13977.21    429.35 o 
 -10   8   8    49386.57    46161.36   1460.38 o 
  -8   8   8    28816.64    27750.74    863.90 o 
  -6   8   8     3575.00     1983.62    273.99 o 
  -4   8   8    42574.96    42063.32    697.89 o 
  -2   8   8    51981.63    48757.12    760.14 o 
   0   8   8     1190.89      856.40    378.41 o 
   2   8   8    46483.92    46743.68    624.05 o 
   4   8   8    42214.46    44147.91    551.02 o 
   6   8   8     1708.52     1949.95    304.51 o 
   8   8   8    17843.32    18113.95    376.61 o 
  10   8   8    80991.63    84582.34   1775.88 o 
  12   8   8     6034.53     5908.52    590.85 o 
  16   8   8    35237.52    36559.78    504.55 o 
  18   8   8     5369.33     5477.92    923.00 o 
  20   8   8    21132.01    21232.69    713.67 o 
  22   8   8    21283.06    20137.98    517.83 o 
  24   8   8     1633.74     2025.90    577.57 o 
  26   8   8     7715.89     6291.55    497.91 o 
 -33   9   8    12917.47    12221.70   1474.80 o 
 -31   9   8    15585.06    14866.21    306.17 o 
 -29   9   8       57.48       84.34    259.05 o 
 -27   9   8    17242.76    17745.19    449.02 o 
 -25   9   8    22480.49    21885.52    379.64 o 
 -23   9   8      206.83      274.91    270.63 o 
 -21   9   8    24819.34    24487.12    756.58 o 
 -19   9   8    32609.53    34491.06    972.68 o 
 -17   9   8      860.65      803.73    270.84 o 
 -15   9   8    30980.83    29978.62    720.59 o 
 -13   9   8    37465.66    39095.36    769.46 o 
 -11   9   8    17461.01    17606.16    651.62 o 
  -9   9   8    18362.34    19737.41    659.26 o 
  -7   9   8    62533.55    58362.14   2625.54 o 
  -5   9   8    26896.86    28450.15   1198.74 o 
  -3   9   8     1965.00     2860.57    319.11 o 
  -1   9   8    67998.02    65568.60   1218.22 o 
   1   9   8    37333.34    36659.36    524.46 o 
   3   9   8     3395.94     4222.27    391.69 o 
   5   9   8    33891.72    34846.98    577.57 o 
   7   9   8    81366.94    82569.84   2085.06 o 
   9   9   8     3911.81     3859.71    338.76 o 
  11   9   8    17757.33    19560.82    703.71 o 
  13   9   8    49521.71    51039.67    836.49 o 
  15   9   8     6596.59     5556.66    537.74 o 
  17   9   8    18462.65    18416.41    554.34 o 
  19   9   8    25179.65    26389.16    491.27 o 
  21   9   8     3676.75     3468.79    349.32 o 
  23   9   8     5179.95     5769.41    355.68 o 
  25   9   8    18603.41    16846.44    965.94 o 
  27   9   8      825.88      864.78    398.33 o 
 -32  10   8      268.64      356.81    283.12 o 
 -30  10   8    13811.76    13332.17    336.08 o 
 -28  10   8    13630.77    13835.72    310.50 o 
 -26  10   8      393.13      305.03    284.68 o 
 -24  10   8    10557.04    10974.31    652.61 o 
 -22  10   8    30148.81    29886.94    885.46 o 
 -20  10   8      337.38      339.38    259.74 o 
 -18  10   8    32786.07    32331.01   1179.87 o 
 -16  10   8    32598.33    31024.12   1074.75 o 
 -14  10   8    18932.23    19313.02    627.29 o 
 -12  10   8     5944.23     6328.04    353.34 o 
 -10  10   8    29631.21    29333.79   1140.02 o 
  -8  10   8    43273.21    40656.71   1447.61 o 
  -6  10   8    10274.43     9646.47    283.50 o 
  -4  10   8    54740.44    52860.30   1215.03 o 
  -2  10   8    44121.31    41771.33    384.93 o 
   0  10   8     1596.54     1772.56    385.05 o 
   2  10   8    42441.28    42727.21    610.77 o 
   4  10   8    14484.75    13795.39    438.16 o 
   6  10   8     1633.19     1772.56    391.69 o 
   8  10   8    48033.57    48021.02   1559.15 o 
  10  10   8    31722.48    33551.70   1656.38 o 
  12  10   8     6476.28     4976.79    421.56 o 
  14  10   8    25366.36    25572.84    617.41 o 
  16  10   8    31229.63    33415.31    992.61 o 
  18  10   8     2462.01     2930.83    296.48 o 
  20  10   8     9996.63     9241.19    458.08 o 
  22  10   8    19731.00    19956.18    491.27 o 
  24  10   8     1953.26     1995.90    393.57 o 
  26  10   8     3938.21     3317.97    687.11 o 
 -31  11   8    10968.54    10114.68    287.42 o 
 -29  11   8     1753.88     2285.10    297.63 o 
 -27  11   8    16543.41    15882.98    529.75 o 
 -25  11   8    13648.50    12956.03    570.26 o 
 -23  11   8      239.58      349.58    275.46 o 
 -21  11   8    14071.95    14956.33    513.45 o 
 -19  11   8    11767.50    11315.62    356.03 o 
 -17  11   8     5020.75     4452.22    268.20 o 
 -15  11   8    31287.84    30801.31    958.27 o 
 -13  11   8    13802.09    14258.80    419.67 o 
 -11  11   8     5390.88     5205.37    278.51 o 
  -9  11   8     4711.79     4381.64    494.48 o 
  -7  11   8    10442.55    10479.96    573.64 o 
  -5  11   8     5191.06     4732.95    261.23 o 
  -3  11   8     3117.13     2299.09    291.12 o 
  -1  11   8    29445.88    31481.11    504.55 o 
   1  11   8    18018.64    17526.39    524.46 o 
   3  11   8     5162.77     5191.53    484.63 o 
   5  11   8    45853.03    43324.70    610.77 o 
   7  11   8     8926.50     9805.48    418.24 o 
   9  11   8     1249.71     1805.75    398.33 o 
  11  11   8    19247.98    21702.79   1294.56 o 
  13  11   8    17651.39    17000.76    537.74 o 
  15  11   8      148.39      493.50    264.18 o 
  17  11   8    16322.55    16970.87    606.22 o 
  19  11   8    23804.08    23240.27    872.65 o 
  21  11   8      948.60      505.12    346.08 o 
  23  11   8     9625.18     8371.51    570.94 o 
  25  11   8     8641.48     9699.26    477.99 o 
 -30  12   8    10558.88    10089.15    302.65 o 
 -28  12   8    20181.72    19129.76    586.03 o 
 -26  12   8     1636.66     2050.88    273.84 o 
 -24  12   8    17774.53    17304.82    587.38 o 
 -22  12   8    31685.08    31856.73    623.44 o 
 -20  12   8     4821.07     4567.34    352.04 o 
 -18  12   8    20470.13    20494.71    458.29 o 
 -16  12   8    44439.64    44964.08   1384.73 o 
 -14  12   8    11858.78    11745.02    305.34 o 
 -12  12   8      805.95      948.73    260.11 o 
 -10  12   8    50449.46    49651.88   1552.16 o 
  -8  12   8    16092.60    16161.11    594.07 o 
  -6  12   8     5640.81     6374.88    266.43 o 
  -4  12   8    73815.06    68578.61    952.66 o 
  -2  12   8    46639.53    47686.38    637.32 o 
   0  12   8      664.27      398.33    477.99 o 
   2  12   8    55860.88    54119.36    590.85 o 
   4  12   8    42794.94    42083.25    544.38 o 
   6  12   8      145.27      697.07    385.05 o 
   8  12   8    59846.47    62484.23    670.52 o 
  10  12   8    38380.87    39075.88    537.74 o 
  12  12   8      939.81      741.25    436.19 o 
  14  12   8    12274.96    12458.66    959.30 o 
  16  12   8    18723.94    19350.52    606.77 o 
  18  12   8     3763.33     4153.31    289.34 o 
  20  12   8     6261.14     6432.40    311.25 o 
  22  12   8    19790.13    19852.23    454.82 o 
  24  12   8     2367.10     2383.45    330.16 o 
 -29  13   8       71.38      364.91    301.87 o 
 -27  13   8    11475.52    10821.24    322.36 o 
 -25  13   8    14047.33    13451.73    636.50 o 
 -23  13   8     1407.60     1910.42    293.55 o 
 -21  13   8     9510.58     9241.85    323.14 o 
 -19  13   8    33303.63    32499.27   1576.72 o 
 -17  13   8     4785.73     5155.90    312.38 o 
 -15  13   8    14561.68    15297.03    432.18 o 
 -13  13   8    50489.58    49078.12   1859.95 o 
 -11  13   8    14540.85    14242.45    641.03 o 
  -9  13   8    29475.71    28326.16   1198.98 o 
  -7  13   8    79227.63    79245.13   2330.99 o 
  -5  13   8     9174.36     8583.75    294.35 o 
  -3  13   8    11496.97    10376.42    524.46 o 
  -1  13   8    77511.34    78496.98    730.27 o 
   1  13   8    16427.33    15494.92    458.08 o 
   3  13   8    10015.06     9805.48    517.83 o 
   5  13   8    52822.67    55433.84    650.60 o 
   7  13   8     9919.04    10801.30    524.46 o 
   9  13   8     6437.42     6519.29    511.19 o 
  11  13   8    18496.42    18854.15    484.63 o 
  13  13   8     8271.22     9030.83    936.07 o 
  15  13   8     1230.38     1380.29    383.23 o 
  17  13   8    16099.76    15204.72   1972.44 o 
  19  13   8    14237.96    14523.63    583.18 o 
  21  13   8     2409.85     2586.22    294.70 o 
  23  13   8     6417.09     6594.40    620.14 o 
 -28  14   8    11995.97    11670.16    350.70 o 
 -26  14   8      755.54     1412.31    388.48 o 
 -24  14   8     6638.69     6823.68    304.90 o 
 -22  14   8    16540.42    16435.82    455.78 o 
 -20  14   8      743.88      793.09    306.44 o 
 -18  14   8     5601.83     5531.81    289.68 o 
 -16  14   8    22803.11    23526.11    609.85 o 
 -14  14   8     4453.92     4366.84    311.24 o 
 -12  14   8     3224.96     3205.67    303.63 o 
 -10  14   8    48024.59    47502.95   1559.50 o 
  -8  14   8    17352.24    18066.21    413.35 o 
  -6  14   8    17709.90    17399.76    330.45 o 
  -4  14   8    49710.77    46796.79    650.60 o 
  -2  14   8    15390.17    14293.30    537.74 o 
   0  14   8     7201.50     6320.12    424.88 o 
   2  14   8    45753.36    46571.07    570.94 o 
   4  14   8    13346.47    13914.89    458.08 o 
   6  14   8     5387.88     5277.83    424.88 o 
   8  14   8    17741.87    17380.34    484.63 o 
  10  14   8    22713.12    22485.56    570.94 o 
  12  14   8      758.76      424.88    431.52 o 
  14  14   8    23420.78    24412.40   1082.12 o 
  16  14   8    15773.80    14261.81   1417.22 o 
  18  14   8      729.90      702.35    322.53 o 
  20  14   8     9819.09     9355.49    609.04 o 
 -25  15   8    16208.12    15928.95    880.38 o 
 -23  15   8       23.07      300.62    289.88 o 
 -21  15   8    13376.90    13491.13    649.12 o 
 -19  15   8    18985.01    18980.61    607.06 o 
 -17  15   8     2382.22     2564.58    287.90 o 
 -15  15   8    10415.06    10167.51    440.53 o 
 -13  15   8    18827.31    18298.95    481.37 o 
 -11  15   8     8853.77     9334.87    273.80 o 
  -9  15   8    10068.38    10422.58    294.59 o 
  -7  15   8    53490.30    49874.37    791.49 o 
  -5  15   8    10895.10    11969.73    544.38 o 
  -3  15   8     3262.69     3950.08    524.46 o 
  -1  15   8    33079.95    32211.38    604.13 o 
   1  15   8    21205.09    21708.82    497.91 o 
   3  15   8     5072.34     5974.91    524.46 o 
   5  15   8    15637.91    15959.64    484.63 o 
   7  15   8    13073.48    13483.37    471.35 o 
   9  15   8      417.86      610.77    424.88 o 
  11  15   8    18867.03    19113.06    597.49 o 
  13  15   8     7710.37     8129.47    357.29 o 
  15  15   8       10.29      -99.09    316.22 o 
  17  15   8     6419.19     6871.39    640.64 o 
  19  15   8    23188.21    23410.22    594.17 o 
 -24  16   8    12173.34    11763.77    351.29 o 
 -22  16   8     9333.51     8518.41    530.66 o 
 -20  16   8     2101.70     2517.88    318.08 o 
 -18  16   8    15911.81    15840.11    391.19 o 
 -16  16   8    23944.84    23384.50    725.42 o 
 -14  16   8     4097.81     4656.55    329.05 o 
 -12  16   8     7194.45     7131.47    285.54 o 
 -10  16   8    24839.02    25677.42    391.36 o 
  -8  16   8    10917.41    10595.35    305.38 o 
  -6  16   8     2816.85     2503.53    426.80 o 
  -4  16   8    30275.15    29901.08    637.32 o 
  -2  16   8    24314.52    22830.78    590.85 o 
   0  16   8     2025.88     1931.89    531.10 o 
   2  16   8    42888.71    41366.26    670.52 o 
   4  16   8     8925.35     9234.55    557.66 o 
   6  16   8      159.95      564.30    524.46 o 
   8  16   8    15505.58    16988.65    497.91 o 
  10  16   8    14301.36    14671.71    504.55 o 
  12  16   8        3.34      327.09    343.97 o 
  14  16   8     7642.59     6653.95   3014.01 o 
  16  16   8     8107.56     7979.05    344.82 o 
  18  16   8      400.28      854.32    356.34 o 
 -23  17   8     1105.48     1234.06    303.85 o 
 -21  17   8    11783.01    11035.18    353.85 o 
 -19  17   8    20946.28    20958.18    696.43 o 
 -17  17   8      389.55      249.39    317.95 o 
 -15  17   8    12032.52    11662.10    318.09 o 
 -13  17   8    17614.40    18151.43    435.99 o 
 -11  17   8     2363.28     2584.48    297.06 o 
  -9  17   8     6365.14     6657.06    291.67 o 
  -7  17   8    20228.26    20355.45    479.59 o 
  -5  17   8     6361.81     6618.87    551.02 o 
  -3  17   8     3074.49     3014.01    444.80 o 
  -1  17   8    21548.31    20673.17    597.49 o 
   1  17   8    22262.72    21907.99    610.77 o 
   3  17   8     1814.81     2987.45    544.38 o 
   5  17   8    24452.31    23222.46    531.10 o 
   7  17   8    14111.20    14465.91    504.55 o 
   9  17   8        0.79     -458.08    458.08 o 
  11  17   8     8833.24     9542.71    374.71 o 
  13  17   8     9235.32     8068.91   4099.45 o 
  15  17   8       32.36        3.25    451.44 o 
 -20  18   8       58.64      481.83    326.88 o 
 -18  18   8     9437.91     9604.88    302.04 o 
 -16  18   8    19966.74    20418.06    338.11 o 
 -14  18   8     2038.90     2665.17    285.41 o 
 -12  18   8     3828.70     4092.66    301.68 o 
 -10  18   8    14944.46    15083.56    437.16 o 
  -8  18   8    10845.31    11051.46    448.81 o 
  -6  18   8     3529.00     4155.88    570.94 o 
  -4  18   8    15982.00    16311.49    504.55 o 
  -2  18   8    14969.62    14505.74    504.55 o 
   0  18   8       17.82      955.98    531.10 o 
   2  18   8    18813.47    18316.40    517.83 o 
   4  18   8    11538.48    11445.26    590.85 o 
   6  18   8     1192.61     1845.58    557.66 o 
   8  18   8    16139.94    16218.55    524.46 o 
  10  18   8    18059.50    17334.90    396.04 o 
  12  18   8      403.10      601.89    359.18 o 
  14  18   8     8978.26     8423.56    379.98 o 
 -17  19   8      297.96      667.06    283.79 o 
 -15  19   8     8293.92     8161.52    322.82 o 
 -13  19   8    12036.44    11798.77    333.93 o 
 -11  19   8     1657.42     1528.77    401.73 o 
  -9  19   8     2999.49     3737.11    428.17 o 
  -7  19   8    16525.34    16835.96    643.96 o 
  -5  19   8     2870.53     3638.05    564.30 o 
  -3  19   8     6271.63     5722.63    577.57 o 
  -1  19   8    19596.10    19059.95    630.68 o 
   1  19   8     6039.12     5470.36    477.99 o 
   3  19   8     5345.96     4660.43    577.57 o 
   5  19   8    18929.38    18210.18    531.10 o 
   7  19   8     6401.78     6419.22    405.88 o 
   9  19   8      136.78      202.51    321.33 o 
  11  19   8    12946.64    12680.08    610.77 o 
 -14  20   8      729.63      749.10    364.81 o 
 -12  20   8     2565.20     2544.46    420.28 o 
 -10  20   8     7879.47     7718.43    453.05 o 
  -8  20   8     2707.72     2370.05    677.16 o 
  -6  20   8     1210.30     1188.34    570.94 o 
  -4  20   8     9171.60     8391.42    610.77 o 
  -2  20   8     3774.45     3498.64    577.57 o 
   0  20   8       26.50      305.38    557.66 o 
   2  20   8    10523.43     9128.33    590.85 o 
   4  20   8     8153.47     7727.54    597.49 o 
   6  20   8      176.56      877.58    394.24 o 
  -7  21   8    14602.85    13529.84    643.96 o 
  -5  21   8     2877.01     2921.06    677.16 o 
  -3  21   8      878.83      856.40    570.94 o 
  -1  21   8     7879.96     6227.18    610.77 o 
 -35   1   9       24.52      266.82    237.06 o 
 -33   1   9       74.51      333.51    188.52 o 
 -31   1   9      136.93      327.83    195.84 o 
 -29   1   9        0.66      185.29    285.55 o 
 -27   1   9     2314.02     2599.47    326.75 o 
 -25   1   9      665.66      982.56    206.81 o 
 -23   1   9     6827.59     5832.72    201.60 o 
 -21   1   9       10.99       60.83    265.43 o 
 -19   1   9     1777.52     2528.20    185.84 o 
 -17   1   9     4312.01     4538.44    194.08 o 
 -15   1   9     1489.43     1542.87    190.78 o 
 -13   1   9      264.39     -133.21    199.85 o 
 -11   1   9     1535.25     2361.94    216.93 o 
  -9   1   9     1161.07     1896.13    204.04 o 
  -7   1   9    11232.82    12059.32    259.16 o 
  -5   1   9      138.10      -79.49    222.07 o 
  -3   1   9     1275.01     1240.73    223.24 o 
  -1   1   9      103.93       71.08    195.46 o 
   1   1   9        0.05       37.94    238.75 o 
   3   1   9     1126.58      865.97    312.64 o 
   5   1   9     4747.44     5233.97    320.25 o 
  13   1   9       21.99     -323.01    355.17 o 
  15   1   9      398.47      452.20    195.29 o 
  17   1   9     1401.02     1084.60    221.01 o 
  19   1   9       22.34      278.43    309.40 o 
  21   1   9      930.42      896.32    497.91 o 
  23   1   9      248.80      435.14    361.81 o 
  25   1   9       95.35      -15.64    305.38 o 
  27   1   9      477.41      507.87    314.52 o 
  29   1   9      206.60      638.20    401.65 o 
 -36   2   9      586.06      757.55    229.00 o 
 -34   2   9        0.33      101.01    236.12 o 
 -32   2   9      342.94      380.98    212.77 o 
 -30   2   9       73.21      131.69    198.56 o 
 -28   2   9      981.42     1611.48    264.47 o 
 -26   2   9     2320.46     2711.47    249.14 o 
 -24   2   9      546.00      -86.57    203.84 o 
 -22   2   9     3090.51     2739.24    195.48 o 
 -20   2   9      354.99      583.32    196.44 o 
 -18   2   9    14083.79    13681.21    208.16 o 
 -16   2   9      318.44      416.21    194.49 o 
 -14   2   9      414.38      197.62    200.04 o 
 -12   2   9     8451.95     9513.46    227.74 o 
 -10   2   9     2618.63     2293.75    213.84 o 
  -8   2   9       12.31      153.97    233.02 o 
  -6   2   9    14884.62    16171.63    326.75 o 
  -4   2   9     3343.73     3004.94    240.91 o 
  -2   2   9      416.51      435.43    229.62 o 
   0   2   9     2202.93     2133.27    227.65 o 
   2   2   9       91.59      449.26    295.08 o 
   4   2   9     1226.05     1367.61    303.06 o 
   6   2   9    12832.70    15992.83    451.44 o 
  12   2   9      282.97      723.63    431.52 o 
  14   2   9     1173.04     1027.83    262.23 o 
  16   2   9     1631.46     1286.56    236.50 o 
  18   2   9      772.11     1245.63    276.97 o 
  20   2   9      196.37      350.56    288.67 o 
  22   2   9      401.45     -126.56    370.50 o 
  24   2   9     3095.92     3396.00    309.83 o 
  26   2   9      157.40     -279.78    336.47 o 
  28   2   9      130.78      377.19    421.56 o 
 -35   3   9      367.44      690.55    236.08 o 
 -33   3   9      113.44     -109.98    273.14 o 
 -31   3   9     1627.80     1276.83    207.15 o 
 -29   3   9      106.81      433.83    196.81 o 
 -27   3   9     4345.99     4196.83    225.92 o 
 -25   3   9      357.88      711.08    230.19 o 
 -23   3   9        3.38      367.11    238.03 o 
 -21   3   9      643.04     1033.31    198.12 o 
 -19   3   9      731.61      884.85    198.70 o 
 -17   3   9     9978.69     9825.11    214.42 o 
 -15   3   9     4316.34     4500.33    211.14 o 
 -13   3   9      144.85      220.83    189.16 o 
 -11   3   9     5901.17     5799.27    218.33 o 
  -9   3   9    39627.21    41978.20    484.86 o 
  -7   3   9     7427.79     8634.20    234.96 o 
  -5   3   9      316.68      296.51    212.47 o 
  -3   3   9       27.70      187.39    231.38 o 
  -1   3   9        0.67     -185.33    241.44 o 
   1   3   9        0.48      229.73    229.25 o 
   3   3   9     5582.68     5366.52    347.29 o 
   5   3   9    30433.66    33212.88    448.12 o 
   7   3   9    20256.47    22983.47    471.35 o 
   9   3   9      201.41      159.33    365.13 o 
  11   3   9       59.73      504.55    444.80 o 
  13   3   9       10.88      -91.08    281.66 o 
  15   3   9     1266.10     1965.15    296.50 o 
  17   3   9      204.03      438.19    241.19 o 
  19   3   9      391.66      145.22    314.17 o 
  21   3   9      913.97      750.55    293.37 o 
  23   3   9        5.82      647.05    327.00 o 
  25   3   9      805.92     1011.61    577.57 o 
  27   3   9       50.49     -133.72    311.93 o 
  29   3   9      695.04     1070.77    323.50 o 
 -36   4   9     1281.38      706.06    316.49 o 
 -34   4   9      320.97      367.70    318.13 o 
 -32   4   9      196.93      523.83    256.75 o 
 -30   4   9        9.52      366.86    271.18 o 
 -28   4   9      632.31      490.45    188.75 o 
 -26   4   9      895.66     1348.11    225.18 o 
 -24   4   9      819.28      631.27    210.93 o 
 -22   4   9      375.25      357.09    204.42 o 
 -20   4   9      328.93      411.55    194.12 o 
 -18   4   9     2594.07     2574.48    259.68 o 
 -16   4   9     3514.77     3989.71    215.27 o 
 -14   4   9     1785.69     2227.24    218.84 o 
 -12   4   9    13171.78    14510.46    233.82 o 
 -10   4   9    38972.10    39453.37    623.81 o 
  -8   4   9    11461.31    10253.44    251.06 o 
  -6   4   9    35088.86    38900.26    823.12 o 
  -4   4   9     1160.70     1584.37    227.68 o 
  -2   4   9     8844.21    10736.24    273.45 o 
   0   4   9    23815.66    25835.46   1028.69 o 
   2   4   9     5471.29     4882.16    345.22 o 
   4   4   9      698.36      644.74    302.08 o 
   6   4   9     1687.12     2416.52    358.49 o 
   8   4   9     2698.45     3199.89    365.13 o 
  10   4   9     2472.01     2825.62    326.03 o 
  12   4   9     1399.85     1141.87    471.35 o 
  14   4   9      434.01      604.13    464.71 o 
  16   4   9     3751.46     3170.87    252.51 o 
  18   4   9     1445.89     1249.43    619.33 o 
  20   4   9      714.58      798.00    318.94 o 
  22   4   9        3.64     -389.41    491.27 o 
  24   4   9        2.64      362.77    959.30 o 
  26   4   9      221.50      673.53    346.11 o 
  28   4   9       10.53      230.70    393.99 o 
 -35   5   9       30.22      345.87    310.47 o 
 -33   5   9      436.80      536.21    282.86 o 
 -31   5   9       88.53      269.16    274.43 o 
 -29   5   9     1541.85     1638.70    278.84 o 
 -27   5   9     2501.75     2746.84    217.59 o 
 -25   5   9     4228.08     4605.06    210.76 o 
 -23   5   9     2701.83     3447.92    236.18 o 
 -21   5   9      437.95      836.25    215.27 o 
 -19   5   9      252.97      127.00    204.21 o 
 -17   5   9     2911.24     2946.21    197.40 o 
 -15   5   9       12.00      -11.42    203.23 o 
 -13   5   9      803.11     1855.53    197.52 o 
 -11   5   9     3080.72     2726.77    202.94 o 
  -9   5   9    52404.64    52897.50   1529.33 o 
  -7   5   9    22733.82    24970.19    688.01 o 
  -5   5   9        0.77      205.93    225.22 o 
  -3   5   9     1252.31     1431.05    229.00 o 
  -1   5   9    21413.79    23500.58    476.24 o 
   1   5   9    20251.97    21406.29   1975.04 o 
   3   5   9      367.65      443.87    306.49 o 
   5   5   9     1613.08     1795.48    260.19 o 
   7   5   9      739.85     1128.59    438.16 o 
   9   5   9     8750.83     9566.28    306.26 o 
  11   5   9     1284.24     1414.06    458.08 o 
  13   5   9     1266.65     1301.20    385.05 o 
  15   5   9    15524.21    15833.50    544.38 o 
  17   5   9     3962.92     4041.13    231.11 o 
  19   5   9       77.47      560.20    316.63 o 
  21   5   9      937.98      687.55    302.76 o 
  23   5   9      943.71     1101.47    309.72 o 
  25   5   9      105.35     -295.43    314.52 o 
  27   5   9       47.37      598.49    389.29 o 
 -34   6   9        0.14      595.28    277.58 o 
 -32   6   9        2.28     -227.48    270.65 o 
 -30   6   9     2847.89     2834.55    261.90 o 
 -28   6   9      233.84       -6.94    321.96 o 
 -26   6   9       51.38     -191.47    209.08 o 
 -24   6   9      356.74      391.70    190.60 o 
 -22   6   9      755.36     1049.79    217.07 o 
 -20   6   9        2.36      192.90    192.48 o 
 -18   6   9       86.74      306.45    209.72 o 
 -16   6   9      208.47      130.63    203.05 o 
 -14   6   9      159.99      130.74    204.80 o 
 -12   6   9      779.31      926.05    205.04 o 
 -10   6   9     2124.18     1703.24    207.12 o 
  -8   6   9    24616.51    27341.85    612.31 o 
  -6   6   9     4821.42     5832.42    250.63 o 
  -4   6   9    25790.20    26755.47    518.40 o 
  -2   6   9       53.13      218.13    234.29 o 
   0   6   9     7190.77     8195.78    267.96 o 
   2   6   9      182.69      327.01    319.94 o 
   4   6   9     9512.39    10566.36    307.93 o 
   6   6   9        2.92      130.67    256.32 o 
   8   6   9     1807.33     1854.07    266.45 o 
  10   6   9     4923.94     5125.14    378.41 o 
  14   6   9       59.19       33.19    471.35 o 
  16   6   9     4263.68     3416.02    315.82 o 
  18   6   9      511.12      711.05    243.44 o 
  20   6   9      509.65      762.14    750.18 o 
  22   6   9      116.78      374.26    330.14 o 
  24   6   9      253.62       38.29    336.56 o 
  26   6   9      693.40      948.86    347.73 o 
  28   6   9      319.62      959.00    736.90 o 
 -35   7   9      556.29      571.10    233.06 o 
 -33   7   9      287.14      714.41    261.90 o 
 -31   7   9      746.37      864.25    269.96 o 
 -29   7   9       81.28      571.13    281.15 o 
 -27   7   9      170.09      483.81    243.95 o 
 -25   7   9        6.15      137.23    226.64 o 
 -23   7   9     1799.43     1762.88    218.23 o 
 -21   7   9     1235.88     1461.05    322.92 o 
 -19   7   9        1.14      381.46    210.68 o 
 -17   7   9     4919.67     5835.22    403.41 o 
 -15   7   9     1557.42     1192.68    207.69 o 
 -13   7   9     1705.51     1443.64    198.81 o 
 -11   7   9     1088.22     1137.76    205.78 o 
  -9   7   9     2181.63     2385.93    204.59 o 
  -7   7   9     3400.98     2763.18    230.19 o 
  -5   7   9     1507.66     2835.78    244.11 o 
  -3   7   9      104.84      305.81    233.32 o 
  -1   7   9    12237.94    12950.27    541.06 o 
   1   7   9      500.02      159.33    378.41 o 
   3   7   9     2352.98     2765.76    324.93 o 
   5   7   9      246.41      425.78    246.12 o 
   7   7   9       74.16      424.54    362.95 o 
   9   7   9     3120.50     3148.40    307.01 o 
  11   7   9     8387.50     8499.86    334.04 o 
  17   7   9     1651.45     1331.47    244.23 o 
  19   7   9     1030.03      443.65    239.64 o 
  21   7   9      688.56      719.15    302.54 o 
  23   7   9       31.10      112.36    541.06 o 
  25   7   9      146.72      785.75    342.74 o 
  27   7   9       25.78      316.76    341.00 o 
 -34   8   9      179.43      274.48    264.41 o 
 -32   8   9      595.53     1479.26    617.81 o 
 -30   8   9     3379.91     2829.22    276.97 o 
 -28   8   9        9.94      253.87    280.38 o 
 -26   8   9      811.46      759.40    362.07 o 
 -24   8   9     2309.70     1718.89    262.06 o 
 -22   8   9     1343.11     1545.74    212.52 o 
 -20   8   9     5292.92     5288.14    246.26 o 
 -18   8   9     5357.96     5979.73    506.56 o 
 -16   8   9    11809.97    11693.34    254.17 o 
 -14   8   9      233.06      133.88    215.32 o 
 -12   8   9     5223.80     4852.70    217.51 o 
 -10   8   9      190.77      529.94    204.19 o 
  -8   8   9      310.14      448.48    242.48 o 
  -6   8   9    10717.21    11353.10    520.89 o 
  -4   8   9     2642.52     2988.14    270.92 o 
  -2   8   9     5969.88     6359.15    281.66 o 
   0   8   9     3985.05     3823.94    477.99 o 
   2   8   9     1030.05     1301.20    471.35 o 
   4   8   9     2883.02     2741.82    391.69 o 
   6   8   9     1352.76     1013.75    311.50 o 
   8   8   9     1823.98     2003.48    365.01 o 
  10   8   9     4253.92     4581.35    374.21 o 
  12   8   9      288.89      805.71    537.74 o 
  14   8   9     3829.22     3691.16    517.83 o 
  16   8   9        2.61     -404.97    404.97 o 
  18   8   9      658.35      708.13    252.05 o 
  20   8   9        2.68      526.75    333.38 o 
  22   8   9      252.49      351.27   1015.73 o 
  24   8   9      141.01     -351.86    351.86 o 
  26   8   9      285.53      370.30    350.88 o 
 -33   9   9      294.39      783.56    471.04 o 
 -31   9   9      848.44      758.29    261.84 o 
 -29   9   9        6.06      -27.21    267.33 o 
 -27   9   9      100.72      828.65    286.08 o 
 -25   9   9        2.12      425.35    283.14 o 
 -23   9   9      117.36      124.68    250.51 o 
 -21   9   9     1851.62     1902.84    296.33 o 
 -19   9   9     2674.20     2885.73    199.08 o 
 -17   9   9      118.05      119.05    197.04 o 
 -15   9   9     5770.83     5431.00    230.95 o 
 -13   9   9      279.29      626.02    267.11 o 
 -11   9   9      109.60      291.88    339.50 o 
  -9   9   9     1205.00     1701.81    277.68 o 
  -7   9   9     1261.03     1220.30    257.68 o 
  -5   9   9      293.75      442.18    244.65 o 
  -3   9   9     1802.35     1119.25    271.79 o 
  -1   9   9      593.00      965.53    297.70 o 
   1   9   9       58.96     -252.27    385.05 o 
   3   9   9       33.98     1035.65    385.05 o 
   5   9   9     1840.16     1978.36    398.33 o 
   7   9   9      342.77      565.76    311.60 o 
   9   9   9      152.67      331.54    329.71 o 
  11   9   9       38.05      177.80    332.55 o 
  13   9   9      790.34      839.03    374.71 o 
  15   9   9     2157.25     2545.28    378.41 o 
  17   9   9     1422.00      763.46    418.24 o 
  19   9   9       25.25     -268.87    428.20 o 
  21   9   9      494.79      570.50    531.10 o 
  23   9   9       88.86      290.80    620.73 o 
  25   9   9     1444.73     1190.80    959.30 o 
 -32  10   9     1678.68     1530.53    308.97 o 
 -30  10   9        8.78      375.14    260.23 o 
 -28  10   9        4.83      457.15    295.66 o 
 -26  10   9      151.64      300.68    265.24 o 
 -24  10   9      152.84      568.53    261.36 o 
 -22  10   9     1127.28     1207.18    245.08 o 
 -20  10   9        1.52      373.01    282.23 o 
 -18  10   9       86.40       16.91    255.89 o 
 -16  10   9       26.95      684.48    275.81 o 
 -14  10   9     1736.09     1699.34    238.10 o 
 -12  10   9     5885.09     5590.14    217.79 o 
 -10  10   9      142.91      165.07    200.37 o 
  -8  10   9     1490.98     1663.32    255.28 o 
  -6  10   9      741.92      890.71    286.19 o 
  -4  10   9      265.38      698.42    280.52 o 
  -2  10   9        3.60      409.82    504.55 o 
   0  10   9     9315.35     9639.51    497.91 o 
   2  10   9      832.33      159.33    477.99 o 
   4  10   9     1635.88     2449.71    391.69 o 
   6  10   9      656.39      869.68    385.05 o 
   8  10   9      264.87      390.81    346.13 o 
  10  10   9      905.06      427.20    347.21 o 
  12  10   9     2754.11     2373.18    351.73 o 
  14  10   9      277.59      380.04    347.54 o 
  16  10   9      445.47       26.19    302.09 o 
  18  10   9       29.29      249.57    250.86 o 
  20  10   9      222.58     -359.61    359.61 o 
  22  10   9      106.96       13.28    444.80 o 
  24  10   9      588.06      936.07    451.44 o 
 -31  11   9      330.13      223.17    590.88 o 
 -29  11   9       55.26      300.09    293.09 o 
 -27  11   9      196.72      548.56    288.99 o 
 -25  11   9      503.59      837.42    266.41 o 
 -23  11   9      426.90      607.14    402.86 o 
 -21  11   9     1897.99     2279.34    310.35 o 
 -19  11   9       10.70      188.73    248.96 o 
 -17  11   9     2988.32     2929.17    249.74 o 
 -15  11   9    15578.30    13847.87    358.48 o 
 -13  11   9        0.59       53.90    274.40 o 
 -11  11   9        2.12      -60.03    250.71 o 
  -9  11   9      201.88      177.15    245.31 o 
  -7  11   9    10313.23     9334.85    350.34 o 
  -5  11   9     2116.54     2357.90    250.56 o 
  -3  11   9      386.05      514.14    290.31 o 
  -1  11   9      251.94      677.16    371.77 o 
   1  11   9      619.39      995.82    385.05 o 
   3  11   9     2096.98     1301.20    464.71 o 
   5  11   9      504.10      989.18    477.99 o 
   7  11   9       20.07      876.32    398.33 o 
   9  11   9      775.30     1168.43    497.91 o 
  11  11   9        4.41       32.42    321.95 o 
  13  11   9     2366.92     3284.80    407.99 o 
  15  11   9       44.67      776.09    357.87 o 
  17  11   9      463.38      445.50    294.21 o 
  19  11   9      211.50      204.07    284.29 o 
  21  11   9      439.51      949.06    423.99 o 
  23  11   9      318.82     1374.24    456.92 o 
 -30  12   9        4.35      396.27    424.54 o 
 -28  12   9     2815.15     3097.21    286.34 o 
 -26  12   9     2625.64     2559.98    281.46 o 
 -24  12   9      960.05     1074.05    285.25 o 
 -22  12   9     1072.40     1504.13    297.99 o 
 -20  12   9     4985.04     4704.29    265.80 o 
 -18  12   9     2263.90     2281.20    324.88 o 
 -16  12   9     2756.65     2608.42    235.00 o 
 -14  12   9     3472.53     4095.19    290.01 o 
 -12  12   9      136.49      295.75    258.41 o 
 -10  12   9      349.95      571.07    293.58 o 
  -8  12   9     8602.73     7943.72    291.88 o 
  -6  12   9    10985.81    10027.61    404.37 o 
  -4  12   9      204.67      451.89    308.98 o 
  -2  12   9        3.85      132.78    391.69 o 
   0  12   9     1693.96     1971.72    484.63 o 
   2  12   9      268.56      823.21    471.35 o 
   4  12   9      364.87      252.27    398.33 o 
   6  12   9     2409.30     2310.30    491.27 o 
   8  12   9      211.87      517.83    404.97 o 
  10  12   9        6.03      -46.47    491.27 o 
  12  12   9      405.69      957.00    358.89 o 
  14  12   9      239.40      396.90    377.22 o 
  16  12   9      637.67      672.80    281.46 o 
  18  12   9      559.69      833.46    235.59 o 
  20  12   9       76.86       44.98    287.38 o 
  22  12   9     1674.84     1228.33    292.79 o 
 -29  13   9     1553.73     1406.04    287.81 o 
 -27  13   9      796.47     1153.53    558.24 o 
 -25  13   9       51.19      291.30    300.63 o 
 -23  13   9     2172.94     2481.19    314.92 o 
 -21  13   9     3552.88     3404.59    306.44 o 
 -19  13   9      606.50      769.86    262.00 o 
 -17  13   9      343.45      614.41    269.31 o 
 -15  13   9       42.41      504.03    284.79 o 
 -13  13   9       94.81      323.17    260.79 o 
 -11  13   9      460.64      733.58    268.44 o 
  -9  13   9    10834.80    11190.29    330.56 o 
  -7  13   9     5443.96     4809.29    290.49 o 
  -5  13   9     4186.31     3336.25    315.82 o 
  -3  13   9      119.45      458.08    477.99 o 
  -1  13   9     8590.68     7720.91    431.52 o 
   1  13   9     1027.88      -66.39    404.97 o 
   3  13   9     3366.86     3870.41    411.60 o 
   5  13   9     2326.46     2529.38    504.55 o 
   7  13   9     1691.58     1327.76    418.24 o 
   9  13   9       97.10      179.25    411.60 o 
  11  13   9      758.21      869.68    411.60 o 
  13  13   9        3.61     -165.97    531.10 o 
  15  13   9      116.72      279.50    319.37 o 
  17  13   9     1439.15     1134.80    330.46 o 
  19  13   9      378.87      690.62    293.65 o 
  21  13   9      163.15      575.46    365.66 o 
 -28  14   9       72.29      354.07    329.63 o 
 -26  14   9      145.07      444.76    299.86 o 
 -24  14   9        4.14      -56.75    294.35 o 
 -22  14   9       90.21      287.80    288.99 o 
 -20  14   9      165.82     -117.29    298.97 o 
 -18  14   9     1507.64     1719.59    298.92 o 
 -16  14   9      794.85      577.86    302.65 o 
 -14  14   9      686.90      827.76    286.17 o 
 -12  14   9     1709.08     2186.73    307.33 o 
 -10  14   9     2699.29     2305.22    306.86 o 
  -8  14   9       36.60      293.33    280.36 o 
  -6  14   9     1766.74     1979.71    285.63 o 
  -4  14   9      915.73      504.55    404.97 o 
  -2  14   9       32.91     1155.15    491.27 o 
   0  14   9     1669.70     1905.33    504.55 o 
   2  14   9      292.82      517.83    497.91 o 
   4  14   9     4109.84     4109.41    524.46 o 
   6  14   9       49.11      551.02    504.55 o 
   8  14   9        2.46      936.07    511.19 o 
  10  14   9     3489.62     3571.67    544.38 o 
  12  14   9     1063.92     1805.75    537.74 o 
  14  14   9       19.50     -309.40    309.40 o 
  16  14   9        8.59      371.54    291.94 o 
  18  14   9       87.23      203.93    293.87 o 
  20  14   9       39.95      157.18    576.89 o 
 -25  15   9       21.91       -9.13    296.75 o 
 -23  15   9      112.23      210.65    324.33 o 
 -21  15   9      278.23      121.03    287.25 o 
 -19  15   9      796.57     1031.43    307.70 o 
 -17  15   9        4.25       97.47    261.10 o 
 -15  15   9       96.22      390.01    296.34 o 
 -13  15   9        0.20      313.86    300.03 o 
 -11  15   9     1671.25     2081.02    276.70 o 
  -9  15   9     3107.82     2691.69    291.35 o 
  -7  15   9      244.33      211.30    286.57 o 
  -5  15   9     3826.19     2688.71    424.88 o 
  -3  15   9     5190.73     4859.59    517.83 o 
  -1  15   9      138.92     1015.73    511.19 o 
   1  15   9     5747.82     5018.92    444.80 o 
   3  15   9     1967.51     2124.41    424.88 o 
   5  15   9     2265.47     2841.40    444.80 o 
   7  15   9      212.71      477.99    424.88 o 
   9  15   9      162.57      325.30    438.16 o 
  11  15   9       24.24     -451.44    451.44 o 
  13  15   9      195.23      308.27    342.14 o 
  15  15   9      417.16      444.75    344.25 o 
  17  15   9       48.25       71.80    836.49 o 
  19  15   9      631.72      773.46    352.25 o 
 -24  16   9      291.28      762.51    301.37 o 
 -22  16   9      247.54      279.18    355.12 o 
 -20  16   9        6.47      393.75    318.08 o 
 -18  16   9      785.62      888.64    314.25 o 
 -16  16   9        0.72       16.23    340.43 o 
 -14  16   9      758.48     1114.67    319.86 o 
 -12  16   9     1237.86     1611.80    284.62 o 
 -10  16   9      425.59      552.55    254.78 o 
  -8  16   9      383.11      585.46    288.86 o 
  -6  16   9       63.78      564.30    517.83 o 
  -4  16   9     1523.88     1639.78    438.16 o 
  -2  16   9      337.69      298.75    424.88 o 
   0  16   9      423.60      371.77    531.10 o 
   2  16   9       40.04      477.99    524.46 o 
   4  16   9      231.20       86.30    431.52 o 
   6  16   9      135.63     -438.16    438.16 o 
   8  16   9      142.43      989.18    431.52 o 
  10  16   9      214.07       79.67    451.44 o 
  12  16   9      699.81      831.66    308.87 o 
  14  16   9      808.48      573.86    349.32 o 
  16  16   9       24.27      798.70    319.11 o 
 -23  17   9       98.30      367.36    324.46 o 
 -21  17   9      228.04      404.99    319.21 o 
 -19  17   9      465.40      458.29    319.35 o 
 -17  17   9       11.97      101.86    294.96 o 
 -15  17   9      352.36      336.15    285.55 o 
 -13  17   9      966.63     1360.24    287.39 o 
 -11  17   9      182.93      108.58    292.38 o 
  -9  17   9      990.49     1162.17    315.89 o 
  -7  17   9       11.78     -404.97    551.02 o 
  -5  17   9      313.13      391.69    438.16 o 
  -3  17   9      191.51       86.30    431.52 o 
  -1  17   9     1131.13     1785.83    544.38 o 
   1  17   9       41.94      179.25    438.16 o 
   3  17   9      260.57     1201.62    544.38 o 
   5  17   9       21.58      285.47    537.74 o 
   7  17   9        0.83     -544.38    544.38 o 
   9  17   9       36.09      391.69    451.44 o 
  11  17   9      410.54      533.47    458.08 o 
  13  17   9      932.51      991.11    346.08 o 
  15  17   9       66.22      152.60    468.03 o 
 -20  18   9     1596.31     1862.12    333.42 o 
 -18  18   9      151.63      138.09    282.12 o 
 -16  18   9      186.57      211.21    287.88 o 
 -14  18   9     3758.88     3315.34    340.17 o 
 -12  18   9     2209.63     2005.10    306.30 o 
 -10  18   9      562.85      468.67    321.56 o 
  -8  18   9      106.08       73.03    444.80 o 
  -6  18   9      584.30      491.27    551.02 o 
  -4  18   9      116.33      856.40    544.38 o 
  -2  18   9       75.17      338.58    438.16 o 
   0  18   9      221.71     1188.34    544.38 o 
   2  18   9      319.42      -79.67    444.80 o 
   4  18   9      164.84      106.22    544.38 o 
   6  18   9      227.82      590.85    458.08 o 
   8  18   9      706.65     1042.29    557.66 o 
  10  18   9        1.90     -139.02    318.80 o 
  12  18   9     1374.05      724.90    564.30 o 
 -17  19   9      157.39      392.59    295.81 o 
 -15  19   9      127.17      195.36    300.00 o 
 -13  19   9      185.06      162.60    314.06 o 
 -11  19   9      114.70      373.78    395.49 o 
  -9  19   9      330.05       26.56    557.66 o 
  -7  19   9      154.39      378.41    570.94 o 
  -5  19   9      175.86     -126.14    557.66 o 
  -3  19   9      614.31      690.43    557.66 o 
  -1  19   9      310.53       66.39    557.66 o 
   1  19   9      201.02      272.19    551.02 o 
   3  19   9     1605.58     1599.95    464.71 o 
   5  19   9     1391.56     1792.47    458.08 o 
   7  19   9      481.67      590.85    564.30 o 
   9  19   9      803.26      567.06    359.18 o 
 -12  20   9       20.72      284.52    425.08 o 
 -10  20   9        8.99     -484.63    570.94 o 
  -8  20   9      783.70       79.67    577.57 o 
  -6  20   9       44.68       46.47    577.57 o 
  -4  20   9      754.46      185.89    570.94 o 
  -2  20   9       11.40     -225.72    551.02 o 
   0  20   9       47.20       73.03    557.66 o 
   2  20   9      612.75     1739.36    570.94 o 
   4  20   9        5.23      876.32    557.66 o 
   6  20   9     1407.01     1181.70    464.71 o 
 -36   0  10    14017.92    13551.78    387.59 o 
 -34   0  10    19003.41    18389.28    755.82 o 
 -32   0  10      378.15       38.74    314.41 o 
 -30   0  10    11481.50    11971.52    352.25 o 
 -28   0  10    30552.89    30396.05    434.84 o 
 -26   0  10    33038.40    32585.38    354.40 o 
 -24   0  10    19952.72    20637.84    323.91 o 
 -22   0  10    33266.95    31460.47    620.73 o 
 -20   0  10     7433.52     7948.92    304.24 o 
 -18   0  10    22905.59    26436.49    647.28 o 
 -16   0  10    46100.07    43555.18   1158.47 o 
 -14   0  10      209.86      641.09    260.50 o 
 -12   0  10      348.65     1037.92    274.59 o 
 -10   0  10    53228.78    53503.78    443.60 o 
  -8   0  10    27305.49    22479.67    359.09 o 
  -6   0  10     6968.53     5647.18    458.08 o 
  -4   0  10    61339.73    55943.29   1447.26 o 
  -2   0  10    28007.28    27133.37    853.08 o 
   0   0  10     2463.67     2946.96    300.33 o 
   2   0  10    54821.60    52300.34    650.60 o 
   4   0  10    33036.19    30936.73    610.77 o 
   6   0  10    19832.10    22425.81    477.99 o 
  14   0  10    20282.07    19059.95    524.46 o 
  16   0  10    73286.82    79918.23   4803.16 o 
  18   0  10    20874.62    19126.33    477.99 o 
  20   0  10     4499.85     5091.95    511.19 o 
  22   0  10    23258.11    22877.25    504.55 o 
  24   0  10     7179.35     7594.77    544.38 o 
  26   0  10    11444.94    11538.21    477.99 o 
  28   0  10    10649.87    11352.32    484.63 o 
 -35   1  10     1360.46     1755.68    194.94 o 
 -33   1  10    13569.06    12250.85    500.33 o 
 -31   1  10    13701.46    14475.64    267.28 o 
 -29   1  10     4079.33     4336.07    213.93 o 
 -27   1  10     9577.92     9169.30    513.61 o 
 -25   1  10    44650.64    46420.78    538.52 o 
 -23   1  10       77.80      426.54    198.59 o 
 -21   1  10    23369.11    22470.31    240.19 o 
 -19   1  10    71926.91    75626.09    570.26 o 
 -17   1  10    46289.35    47552.80    525.11 o 
 -15   1  10    27252.03    28350.74    257.18 o 
 -13   1  10    88811.67    85636.47    710.05 o 
 -11   1  10    18980.83    20267.38    259.22 o 
  -9   1  10    35631.62    37625.54    297.47 o 
  -7   1  10   142951.34   130370.99   2306.86 o 
  -5   1  10    20941.17    18060.63    261.59 o 
  -3   1  10    11659.18    10378.53    247.48 o 
  -1   1  10    45267.66    42961.77   1018.59 o 
   1   1  10    11737.63     9597.67    290.67 o 
   3   1  10     8148.82     9531.40    341.33 o 
   5   1  10    43480.89    41591.40    408.08 o 
   7   1  10    74186.81    80470.17    541.06 o 
  13   1  10    62961.46    61714.13    663.88 o 
  15   1  10    19990.94    22014.24    649.68 o 
  17   1  10    18096.92    18468.15    518.16 o 
  19   1  10    39060.84    37094.26   1234.81 o 
  21   1  10    10325.74    10814.78    384.93 o 
  23   1  10     1556.13     1895.15    334.91 o 
  25   1  10    19925.44    18617.83    361.10 o 
  27   1  10    11525.39    11189.30    577.57 o 
 -36   2  10     7501.04     7289.85    242.18 o 
 -34   2  10    19946.25    19617.26    568.25 o 
 -32   2  10       78.73      144.85    282.93 o 
 -30   2  10    10741.79    10713.10    525.11 o 
 -28   2  10    49956.69    48099.25    451.32 o 
 -26   2  10     5416.52     5171.99    346.88 o 
 -24   2  10    15864.88    15325.99    308.65 o 
 -22   2  10    36975.20    37460.68    464.74 o 
 -20   2  10     3366.51     3106.25    204.54 o 
 -18   2  10    12194.47    11920.56    224.90 o 
 -16   2  10   115214.83   119175.92    458.03 o 
 -14   2  10    24283.26    23968.10    243.73 o 
 -12   2  10    17284.76    18133.03    242.93 o 
 -10   2  10    97613.42    94525.81    971.64 o 
  -8   2  10    66273.51    61134.27    774.25 o 
  -6   2  10     7385.03     8439.58    241.34 o 
  -4   2  10   160111.00   150905.63    971.48 o 
  -2   2  10    14290.20    12823.35    345.92 o 
   0   2  10     6734.59     8109.56    233.30 o 
   2   2  10    10295.50     9189.56    363.61 o 
   4   2  10    73608.65    74227.09    509.40 o 
   6   2  10      967.70     1261.79    323.81 o 
   8   2  10    57375.86    63008.70    604.13 o 
  12   2  10    14704.96    14213.64    504.55 o 
  14   2  10    10295.31    10020.29    743.54 o 
  16   2  10    68378.95    67402.52   2254.59 o 
  18   2  10    12338.62    12667.20    264.57 o 
  20   2  10     2926.69     3652.15    424.88 o 
  22   2  10    24376.14    22968.16    381.85 o 
  24   2  10     5627.85     5108.94    434.84 o 
  26   2  10     4894.06     4941.34    454.76 o 
  28   2  10    20179.25    20119.68    395.45 o 
 -35   3  10     1018.46      723.75    258.72 o 
 -33   3  10     9681.63    10232.95    443.07 o 
 -31   3  10    17026.23    16275.34    405.26 o 
 -29   3  10      321.25      306.02    214.00 o 
 -27   3  10    23512.77    23930.92    290.34 o 
 -25   3  10    26413.48    25945.33    243.07 o 
 -23   3  10      207.19      974.59    202.95 o 
 -21   3  10    11389.85    12047.60    228.29 o 
 -19   3  10    53185.98    51201.62    353.59 o 
 -17   3  10    50849.63    53148.55    472.40 o 
 -15   3  10     8211.28     6999.08    219.06 o 
 -13   3  10   115634.20   120129.98   1401.88 o 
 -11   3  10    76366.20    70717.49    825.03 o 
  -9   3  10      291.63      299.36    204.73 o 
  -7   3  10   112899.42   110934.70   1925.08 o 
  -5   3  10   220425.56   215220.50   1546.58 o 
  -3   3  10     5823.49     6377.98    232.89 o 
  -1   3  10   118096.32   120873.01   3784.03 o 
   1   3  10    52869.43    46095.93   1638.99 o 
   3   3  10    17688.63    19509.49    560.98 o 
   5   3  10    53943.75    55802.29    460.73 o 
   7   3  10    86621.52    91362.94    683.79 o 
  11   3  10     7412.31     8178.98    418.24 o 
  13   3  10    32212.27    33609.30    839.81 o 
  15   3  10     3266.32     3418.97    484.63 o 
  17   3  10    32943.13    30559.61   1286.55 o 
  19   3  10    28861.41    29385.83    363.61 o 
  21   3  10     3122.97     3683.85    331.78 o 
  23   3  10      870.17     1057.72    624.05 o 
  25   3  10    24008.72    24673.96    643.96 o 
  27   3  10     3566.32     3339.18    357.00 o 
 -36   4  10     8850.82     8631.27    298.01 o 
 -34   4  10    11985.33    11062.81    283.58 o 
 -32   4  10      703.72      490.84    324.84 o 
 -30   4  10    14536.06    14833.03    257.12 o 
 -28   4  10    37057.18    36212.39    657.68 o 
 -26   4  10    18977.32    18020.58    246.41 o 
 -24   4  10    11545.23    10496.06    217.40 o 
 -22   4  10    27695.65    28751.95    364.13 o 
 -20   4  10    24475.25    23614.43    268.30 o 
 -18   4  10      125.15      402.58    196.46 o 
 -16   4  10    46526.44    44525.38    504.98 o 
 -14   4  10    47629.12    50908.91    940.98 o 
 -12   4  10      768.78     1138.46    185.04 o 
 -10   4  10    23844.91    20644.26    562.48 o 
  -8   4  10   110925.48   111236.58   2765.44 o 
  -6   4  10      506.30      391.78    215.15 o 
  -4   4  10   127881.32   123164.43    873.90 o 
  -2   4  10   281734.22   284852.53   5621.91 o 
   0   4  10      369.07      237.88    236.08 o 
   2   4  10    95439.10    92487.79   3189.94 o 
   4   4  10    83456.73    84399.67    962.62 o 
   6   4  10       12.27      149.78    282.32 o 
   8   4  10    43142.18    41889.32   1732.72 o 
  10   4  10    29879.17    30286.13    590.85 o 
  12   4  10     3489.98     3526.88    501.23 o 
  14   4  10     3891.55     4693.62    404.97 o 
  16   4  10    57232.68    55520.14    677.16 o 
  18   4  10     9591.73    10363.00    441.23 o 
  20   4  10    10226.29    11267.61    347.73 o 
  22   4  10    19205.87    19424.05    354.40 o 
  24   4  10     9797.46     9490.51    355.65 o 
  26   4  10     3014.97     3496.05    600.81 o 
  28   4  10     7332.63     7172.63    369.95 o 
 -35   5  10      715.42      455.23    277.84 o 
 -33   5  10     7338.54     7395.85    286.18 o 
 -31   5  10    15398.16    14630.37    445.05 o 
 -29   5  10     1389.58     2030.37    195.15 o 
 -27   5  10    10646.74    11866.23    250.47 o 
 -25   5  10    34250.86    32916.08    449.41 o 
 -23   5  10     4642.87     5096.74    226.70 o 
 -21   5  10     9157.86     9913.00    219.43 o 
 -19   5  10    44082.92    43511.14    611.19 o 
 -17   5  10    47972.91    45082.27    369.88 o 
 -15   5  10     1968.27     1398.57    187.31 o 
 -13   5  10    49399.98    49954.40    811.62 o 
 -11   5  10    51731.37    49663.65    970.68 o 
  -9   5  10     1024.06     1045.70    205.73 o 
  -7   5  10    97521.39    89406.09   2321.78 o 
  -5   5  10   168929.06   164795.14   2952.29 o 
  -3   5  10     1269.16     1140.93    231.07 o 
  -1   5  10    67358.16    64049.83   1612.69 o 
   1   5  10    69831.76    65826.41   3541.79 o 
   3   5  10       19.69      272.76    286.09 o 
   5   5  10    55633.31    55655.40    464.23 o 
   7   5  10    49335.39    50278.51    430.19 o 
   9   5  10      286.79     1035.65    365.13 o 
  11   5  10    10188.04     9350.31   1706.17 o 
  13   5  10     6857.43     7236.27    504.55 o 
  15   5  10     1011.65      790.02    484.63 o 
  17   5  10    22770.94    22194.95    621.57 o 
  19   5  10    17459.01    16309.58   1721.70 o 
  21   5  10     4740.88     4784.56    341.00 o 
  23   5  10     3823.34     4253.03    344.53 o 
  25   5  10    14071.55    14156.88    379.47 o 
  27   5  10     5049.82     5310.66    985.86 o 
 -34   6  10    11765.32    11347.54    441.70 o 
 -32   6  10      422.24      677.05    316.79 o 
 -30   6  10    16013.78    16777.17    754.40 o 
 -28   6  10    28985.15    29617.20    719.63 o 
 -26   6  10     6994.62     6962.22    544.94 o 
 -24   6  10    10312.85    10679.21    247.22 o 
 -22   6  10    26409.47    25403.30    250.37 o 
 -20   6  10    15114.38    15205.71    253.81 o 
 -18   6  10     7551.05     8080.02    307.77 o 
 -16   6  10    38788.46    37947.35    453.22 o 
 -14   6  10    41123.79    41534.77    596.02 o 
 -12   6  10     3054.26     2829.46    209.63 o 
 -10   6  10    16870.27    16565.92    390.96 o 
  -8   6  10    82994.23    77951.93   1770.80 o 
  -6   6  10       65.00       45.02    210.94 o 
  -4   6  10    90225.92    86426.87   1666.32 o 
  -2   6  10    51291.45    48869.25    990.81 o 
   0   6  10      176.28      469.47    256.32 o 
   2   6  10    60454.89    61053.55   4454.63 o 
   4   6  10    68992.09    68994.30   1735.94 o 
   6   6  10     1642.22     1825.22    253.70 o 
   8   6  10    38822.76    40686.24   1351.29 o 
  10   6  10    33734.08    36652.73    491.27 o 
  12   6  10     9688.95    11146.52    424.88 o 
  14   6  10    19714.65    19803.49    570.94 o 
  16   6  10    57315.83    57624.64    723.63 o 
  18   6  10     4341.00     4171.44    238.60 o 
  20   6  10     3190.33     3846.33    336.56 o 
  22   6  10    12526.11    12526.28    363.49 o 
  24   6  10     4720.48     5313.97    999.14 o 
  26   6  10     2002.36     2220.64    484.63 o 
 -35   7  10      239.33      210.80    286.03 o 
 -33   7  10     9595.53     9650.19    390.58 o 
 -31   7  10    13467.75    13101.98    490.64 o 
 -29   7  10     2043.59     2798.48    275.84 o 
 -27   7  10     9105.66    10794.23    289.38 o 
 -25   7  10    30952.99    31545.70    927.04 o 
 -23   7  10      722.88      716.05    208.23 o 
 -21   7  10    22476.41    22462.63    403.50 o 
 -19   7  10    28960.75    28709.77    431.30 o 
 -17   7  10    34859.64    36388.18    718.67 o 
 -15   7  10      563.53      764.40    201.74 o 
 -13   7  10    70605.53    67574.55   1289.77 o 
 -11   7  10    35364.71    37714.44    757.96 o 
  -9   7  10     4087.29     4385.08    249.02 o 
  -7   7  10   280192.25   272462.25   5598.92 o 
  -5   7  10    17649.59    17311.88    444.62 o 
  -3   7  10     2630.38     2868.45    252.78 o 
  -1   7  10    73761.34    72338.80   2853.53 o 
   1   7  10    72472.39    71048.71   1489.56 o 
   3   7  10     1141.38     1018.03    299.47 o 
   5   7  10    66717.41    65054.82   1523.77 o 
   7   7  10   130592.38   136026.44    508.95 o 
   9   7  10     7988.49     8660.25    368.24 o 
  11   7  10    50358.80    51168.39   1327.76 o 
  13   7  10    33555.82    33632.08    564.30 o 
  17   7  10    11203.94    12704.63    438.16 o 
  19   7  10    29135.45    22987.04   5432.06 o 
  21   7  10     8685.31     9345.10    350.88 o 
  23   7  10     1953.81     2443.10    316.63 o 
  25   7  10    27664.24    26208.91    408.32 o 
 -34   8  10    16200.84    15987.60    598.98 o 
 -32   8  10      258.63      759.94    275.97 o 
 -30   8  10    12981.16    11852.32    349.44 o 
 -28   8  10    22795.01    22249.13    600.27 o 
 -26   8  10     7091.18     7290.50    233.51 o 
 -24   8  10    12077.55    12587.25    228.12 o 
 -22   8  10    35189.49    33096.70    577.81 o 
 -20   8  10     1625.08     2267.14    284.01 o 
 -18   8  10     5823.83     6613.58    214.80 o 
 -16   8  10    68544.59    70223.80   1251.44 o 
 -14   8  10     5146.87     4021.19    210.31 o 
 -12   8  10       24.93      198.64    233.79 o 
 -10   8  10    62573.67    63790.64   1158.49 o 
  -8   8  10    62012.63    62314.64   1382.72 o 
  -6   8  10      190.61      349.53    236.47 o 
  -4   8  10    51036.89    47388.82    605.29 o 
  -2   8  10    72641.31    69949.98   3614.82 o 
   0   8  10      104.86      730.27    385.05 o 
   2   8  10    73940.93    69747.05    624.05 o 
   4   8  10    24971.97    26494.52   1122.08 o 
   6   8  10     3175.95     3063.74    296.17 o 
   8   8  10     6576.62     7557.89    333.65 o 
  10   8  10    60373.92    61806.00   1324.44 o 
  12   8  10     2167.41     2461.33    325.42 o 
  14   8  10    13012.78    13633.60    720.31 o 
  18   8  10    11755.90    11933.75    663.88 o 
  20   8  10     4251.09     3764.87    468.03 o 
  22   8  10    12933.61    13538.59    407.11 o 
  24   8  10    14369.55    15826.47    408.29 o 
  26   8  10     2535.82     2686.80    406.04 o 
 -33   9  10     7621.84     6449.49    313.63 o 
 -31   9  10    20686.00    20823.71    315.04 o 
 -29   9  10     3794.16     3708.10    285.65 o 
 -27   9  10     8419.79     9591.76    444.70 o 
 -25   9  10    26927.63    27042.32    512.64 o 
 -23   9  10     3742.40     3224.09    245.03 o 
 -21   9  10     9755.41     9393.04    308.79 o 
 -19   9  10    34686.71    36502.30    956.00 o 
 -17   9  10     7042.77     8019.56    255.74 o 
 -15   9  10      803.46     1247.53    251.96 o 
 -13   9  10    30974.33    27398.95   1410.03 o 
 -11   9  10    27815.14    28246.78   1023.66 o 
  -9   9  10     2897.59     3271.01    284.72 o 
  -7   9  10    62594.59    62164.86   1282.95 o 
  -5   9  10    57751.47    53593.06    429.88 o 
  -3   9  10       55.53      336.23    298.26 o 
  -1   9  10    57256.42    59175.39   2247.23 o 
   1   9  10    37413.74    35563.96    524.46 o 
   3   9  10      176.58     1009.10    378.41 o 
   5   9  10    72299.94    72488.88    617.41 o 
   7   9  10    64843.28    64818.86   1632.58 o 
   9   9  10     2112.07     2059.45    297.63 o 
  11   9  10    13010.44    12592.22    408.32 o 
  13   9  10    40380.84    43941.91    906.19 o 
  15   9  10     6258.67     6101.22    368.38 o 
  17   9  10     6171.64     7292.50    278.62 o 
  19   9  10    29143.76    26780.36   6288.95 o 
  21   9  10     5578.30     6419.70    444.80 o 
  23   9  10     5769.73     6278.96    384.35 o 
  25   9  10    13556.29    13225.72    434.84 o 
 -32  10  10     2199.19     2289.29    290.85 o 
 -30  10  10     3012.71     3032.88    283.25 o 
 -28  10  10    14804.81    15096.84    303.33 o 
 -26  10  10     1862.49     1805.19    287.98 o 
 -24  10  10     4062.65     4519.10    357.22 o 
 -22  10  10    16576.25    17029.87    307.93 o 
 -20  10  10     4070.87     4181.02    268.20 o 
 -18  10  10    17608.59    17397.09    592.23 o 
 -16  10  10    53759.27    57210.43   1868.54 o 
 -14  10  10    19051.53    17977.58    657.27 o 
 -12  10  10    13315.89    12088.07    309.51 o 
 -10  10  10    30542.00    28053.68   2599.23 o 
  -8  10  10    27060.35    27554.53    609.54 o 
  -6  10  10      143.21      507.28    260.59 o 
  -4  10  10    29480.92    27730.23    816.57 o 
  -2  10  10    33054.61    31516.02    474.67 o 
   0  10  10       22.16      258.91    385.05 o 
   2  10  10    21228.53    21177.72    464.71 o 
   4  10  10    10777.80    10814.58    504.55 o 
   6  10  10      114.61      225.72    398.33 o 
   8  10  10    16289.98    17651.77   1093.60 o 
  10  10  10    15740.48    15939.68    632.16 o 
  12  10  10    13770.96    14328.81    386.67 o 
  14  10  10     5268.06     6667.87    524.46 o 
  16  10  10    52334.97    53243.16    696.30 o 
  18  10  10     9732.65     8892.47    256.50 o 
  20  10  10     5009.61     5213.47    301.76 o 
  22  10  10    25436.64    25391.71    590.85 o 
  24  10  10     3485.77     4069.74   1078.80 o 
 -31  11  10    12733.78    12399.08    573.22 o 
 -29  11  10       24.46      123.14    319.35 o 
 -27  11  10     8847.27     8907.65    304.55 o 
 -25  11  10    21805.99    21738.62    529.66 o 
 -23  11  10     1676.01     1750.50    286.86 o 
 -21  11  10     8033.46     8154.89    286.16 o 
 -19  11  10    39906.25    39691.12   1032.24 o 
 -17  11  10     8823.29     9288.36    494.64 o 
 -15  11  10    31254.59    31262.72   1039.17 o 
 -13  11  10    51774.10    50672.57   1408.00 o 
 -11  11  10    20483.29    19482.22    682.86 o 
  -9  11  10    32693.93    31041.63    686.63 o 
  -7  11  10    54624.43    51009.38   1150.83 o 
  -5  11  10    20726.97    21777.67    351.86 o 
  -3  11  10     7130.27     7830.89    288.67 o 
  -1  11  10    35666.05    32231.29    570.94 o 
   1  11  10    18478.86    18508.93    531.10 o 
   3  11  10     4737.22     4972.45    398.33 o 
   5  11  10    11573.21    12308.31    444.80 o 
   7  11  10    53550.40    54889.46    570.94 o 
   9  11  10     4541.13     5251.28    411.60 o 
  11  11  10    14147.48    14454.25    384.22 o 
  13  11  10    26099.33    27147.67    401.30 o 
  15  11  10     4816.87     4779.97    383.02 o 
  17  11  10    11808.85    12592.69    660.08 o 
  19  11  10    24316.47    21917.82   2496.21 o 
  21  11  10     3254.62     3400.84    283.92 o 
  23  11  10     5035.35     5162.06    329.48 o 
 -30  12  10     7995.57     8272.51    282.29 o 
 -28  12  10    22416.09    22416.85    323.23 o 
 -26  12  10     4243.30     4204.32    265.50 o 
 -24  12  10     6879.80     7297.96    473.67 o 
 -22  12  10    23495.38    23190.36    966.77 o 
 -20  12  10    18473.43    18836.00   1126.22 o 
 -18  12  10     3628.27     3547.00    359.45 o 
 -16  12  10    39425.27    39174.40   1350.65 o 
 -14  12  10    45994.54    44463.15   1180.65 o 
 -12  12  10      255.64      696.80    259.49 o 
 -10  12  10    72367.48    68589.35   2111.85 o 
  -8  12  10    19254.63    18814.42    350.54 o 
  -6  12  10       49.98      265.09    270.77 o 
  -4  12  10    26838.60    29081.76    375.09 o 
  -2  12  10    56119.09    50640.64    643.96 o 
   0  12  10      622.29     1347.67    477.99 o 
   2  12  10     4886.29     5244.64    491.27 o 
   4  12  10    32953.98    33034.59    504.55 o 
   6  12  10     7972.06     7820.49    424.88 o 
   8  12  10     6030.53     5636.33    511.19 o 
  10  12  10    27779.13    28971.65    504.55 o 
  12  12  10     8623.64     8869.15    481.89 o 
  14  12  10     6774.22     7807.56    431.96 o 
  16  12  10    21375.14    22549.80    643.63 o 
  18  12  10     7424.37     7206.27    937.18 o 
  20  12  10     3767.42     4242.80    291.36 o 
  22  12  10    16819.88    16692.09    618.60 o 
 -29  13  10     1531.79     1972.58    328.34 o 
 -27  13  10     4850.90     5302.85    326.97 o 
 -25  13  10    13824.79    14010.99    579.79 o 
 -23  13  10     9955.33     9492.77    302.87 o 
 -21  13  10     1244.43     1754.27    305.24 o 
 -19  13  10    27830.22    27942.28    935.65 o 
 -17  13  10    19080.31    18324.61    405.65 o 
 -15  13  10       39.80     -119.32    283.48 o 
 -13  13  10    25134.75    25459.19    486.52 o 
 -11  13  10    39314.18    36349.03   1141.12 o 
  -9  13  10      371.21      582.30    304.76 o 
  -7  13  10    52857.24    51057.95   1193.95 o 
  -5  13  10    47991.47    45641.62    743.54 o 
  -3  13  10      576.69      385.05    391.69 o 
  -1  13  10    48149.27    44459.93    557.66 o 
   1  13  10    25796.82    26999.93    577.57 o 
   3  13  10     1713.00     2263.83    504.55 o 
   5  13  10    24480.06    25565.96    570.94 o 
   7  13  10    28754.58    28838.88    511.19 o 
   9  13  10     2781.81     3233.09    424.88 o 
  11  13  10    10542.95    10993.83    471.35 o 
  13  13  10    22144.55    24085.51    524.46 o 
  15  13  10      260.75      708.78    325.34 o 
  17  13  10     8304.76     8464.63    295.52 o 
  19  13  10    15867.99    15046.21    352.72 o 
  21  13  10     2225.55     1804.74    333.34 o 
 -28  14  10    12889.65    12561.13    518.07 o 
 -26  14  10     3176.25     3457.96    370.65 o 
 -24  14  10     4774.83     4377.62    321.92 o 
 -22  14  10    16754.32    17294.15   1062.51 o 
 -20  14  10     4117.61     4266.95    479.24 o 
 -18  14  10     1889.58     2325.91    306.14 o 
 -16  14  10    14367.82    14319.97    489.80 o 
 -14  14  10     7553.93     7342.23    296.08 o 
 -12  14  10     1286.78     1641.30    280.08 o 
 -10  14  10    17259.47    16025.11    489.56 o 
  -8  14  10    27580.29    28144.75    381.37 o 
  -6  14  10     2139.27     2644.03    310.75 o 
  -4  14  10    27356.93    27258.85    577.57 o 
  -2  14  10    21481.23    20938.72    570.94 o 
   0  14  10      923.32     1580.03    404.97 o 
   2  14  10    46153.55    44293.96    557.66 o 
   4  14  10    18973.74    19962.82    570.94 o 
   6  14  10      585.44      438.16    517.83 o 
   8  14  10    16968.68    16669.99    590.85 o 
  10  14  10    21093.33    23308.77    511.19 o 
  12  14  10       69.97      -39.83    451.44 o 
  14  14  10     9973.67     9433.71    577.57 o 
  16  14  10    15867.67    15854.56    379.47 o 
  18  14  10     4924.88     5335.86    301.34 o 
  20  14  10     3017.55     2963.13    309.66 o 
 -25  15  10    13938.06    13415.12    322.39 o 
 -23  15  10     1713.66     2268.67    294.98 o 
 -21  15  10     6534.54     7238.63    302.73 o 
 -19  15  10    21733.98    20464.21   1088.34 o 
 -17  15  10     5903.17     6585.28    355.11 o 
 -15  15  10     1818.68     1948.25    281.26 o 
 -13  15  10    15579.13    15165.02    397.93 o 
 -11  15  10    14252.33    14794.49    329.64 o 
  -9  15  10     5189.66     4821.47    284.93 o 
  -7  15  10    40259.76    39204.99    780.06 o 
  -5  15  10    13288.50    12441.08    551.02 o 
  -3  15  10      524.87     1639.78    504.55 o 
  -1  15  10    33721.63    34528.31    537.74 o 
   1  15  10    27041.63    25360.15    517.83 o 
   3  15  10     2261.43     1692.89    524.46 o 
   5  15  10    16760.74    15992.83    597.49 o 
   7  15  10    18295.89    18329.68    497.91 o 
   9  15  10     2611.78     2370.05    451.44 o 
  11  15  10     9898.69    10084.31    484.63 o 
  13  15  10    14115.44    14306.58    504.55 o 
  15  15  10     3674.58     4252.00    321.54 o 
  17  15  10     2968.93     2798.39    704.97 o 
 -24  16  10     6162.43     5748.57    322.20 o 
 -22  16  10    12998.91    12779.72    794.92 o 
 -20  16  10     5657.62     5738.70    327.06 o 
 -18  16  10     6468.52     6402.46    328.34 o 
 -16  16  10    15749.48    15959.23    483.61 o 
 -14  16  10    12262.17    12204.82    456.27 o 
 -12  16  10      194.15      476.87    273.46 o 
 -10  16  10    32697.66    30508.32    912.23 o 
  -8  16  10    13859.94    13624.25    453.78 o 
  -6  16  10     1492.21     1507.00    524.46 o 
  -4  16  10    22146.65    19186.08    511.19 o 
  -2  16  10    24060.71    24802.50    604.13 o 
   0  16  10        2.59     1314.48    517.83 o 
   2  16  10    20638.89    17274.12    584.21 o 
   4  16  10    16703.34    17539.67    590.85 o 
   6  16  10     4011.15     3465.44    458.08 o 
   8  16  10     3602.98     4381.60    458.08 o 
  10  16  10    16387.23    17473.28    524.46 o 
  12  16  10     1788.82     2536.02    471.35 o 
  14  16  10     4415.00     4446.48   1341.03 o 
  16  16  10     6442.94     6560.21   1195.23 o 
 -23  17  10      296.13      306.69    328.16 o 
 -21  17  10     6119.24     5695.61    341.23 o 
 -19  17  10    12215.14    12337.33    364.01 o 
 -17  17  10     1480.87     2265.98    438.64 o 
 -15  17  10     6192.11     6240.60    281.06 o 
 -13  17  10    19946.61    19491.15    613.36 o 
 -11  17  10     5107.41     5076.58    299.54 o 
  -9  17  10     4977.35     4972.76    342.18 o 
  -7  17  10    24067.69    24457.28    624.05 o 
  -5  17  10    12576.30    12142.34    570.94 o 
  -3  17  10      113.87       53.11    431.52 o 
  -1  17  10    18509.97    19823.41    604.13 o 
   1  17  10    20700.89    19637.52    504.55 o 
   3  17  10      288.61      942.71    544.38 o 
   5  17  10    15924.42    16118.97    590.85 o 
   7  17  10    17911.68    17652.53    610.77 o 
   9  17  10     1878.44     1865.50    564.30 o 
  11  17  10     8021.65     7654.52    584.21 o 
  13  17  10    17817.92    17459.69    436.27 o 
 -20  18  10      699.36      846.46    329.45 o 
 -18  18  10     2919.15     2746.86    292.18 o 
 -16  18  10    14920.55    14743.08    322.72 o 
 -14  18  10     9163.23     9387.16    305.86 o 
 -12  18  10      424.81      417.47    313.09 o 
 -10  18  10    13761.25    13881.15    370.06 o 
  -8  18  10    14953.72    14983.73    604.13 o 
  -6  18  10      373.64      590.85    551.02 o 
  -4  18  10    13124.40    12308.31    584.21 o 
  -2  18  10    20094.30    21084.78    617.41 o 
   0  18  10      402.54      776.74    551.02 o 
   2  18  10    11385.02    11398.79    497.91 o 
   4  18  10    11396.62    11425.35    590.85 o 
   6  18  10      740.77     1135.23    557.66 o 
   8  18  10     8079.38     8278.56    584.21 o 
  10  18  10    12472.24    13211.18    511.19 o 
  12  18  10     1506.72     1376.06    527.78 o 
 -17  19  10      797.21     1003.95    293.12 o 
 -15  19  10     3353.44     3186.81    319.41 o 
 -13  19  10    11910.56    12395.06    323.70 o 
 -11  19  10     5924.10     5807.61    449.45 o 
  -9  19  10      404.04     1560.11    551.02 o 
  -7  19  10     8617.81     8477.73    491.27 o 
  -5  19  10     7350.27     8145.79    590.85 o 
  -3  19  10      167.57      438.16    551.02 o 
  -1  19  10    10636.89    10993.83    504.55 o 
   1  19  10     5351.87     5324.30    577.57 o 
   3  19  10     1339.78     1845.58    464.71 o 
   5  19  10     5244.96     4414.79    577.57 o 
   7  19  10     6938.09     6711.81    491.27 o 
   9  19  10      552.21      886.39    418.24 o 
 -12  20  10      100.36      658.53    441.34 o 
 -10  20  10    11967.48    11458.54    637.32 o 
  -8  20  10     6327.68     6572.40    597.49 o 
  -6  20  10      627.20      776.74    464.71 o 
  -4  20  10    10050.82     9805.48    597.49 o 
  -2  20  10    10803.55     9865.23    610.77 o 
   0  20  10       64.33     -139.41    570.94 o 
   2  20  10    10052.84    10223.73    597.49 o 
   4  20  10     9831.51     8026.29    604.13 o 
 -37   1  11       89.29       62.71    192.96 o 
 -35   1  11      333.74      433.26    262.41 o 
 -33   1  11     1035.06     1218.48    249.14 o 
 -31   1  11      295.20     1010.78    252.48 o 
 -29   1  11      957.38     1099.41    263.51 o 
 -27   1  11      609.63      390.42    213.51 o 
 -25   1  11     1612.36     1840.55    196.66 o 
 -23   1  11     1314.32     1775.32    227.90 o 
 -21   1  11     5945.18     6481.88    264.47 o 
 -19   1  11       28.04      523.51    204.06 o 
 -17   1  11      896.79     1279.68    197.39 o 
 -15   1  11     4315.97     5427.49    195.63 o 
 -13   1  11     6430.55     7860.61    213.88 o 
 -11   1  11        3.96      265.04    192.48 o 
  -9   1  11     3924.04     4469.81    240.31 o 
  -7   1  11      782.31      779.65    210.58 o 
  -5   1  11     2771.51     2307.22    219.83 o 
  -3   1  11     2116.71     2260.98    232.68 o 
  -1   1  11      406.28      206.18    243.83 o 
   1   1  11      418.88      718.46    315.34 o 
   3   1  11     3166.88     3659.13    335.62 o 
   5   1  11      303.88      544.62    260.50 o 
   7   1  11     1919.82     2326.06    265.20 o 
   9   1  11        9.30      816.57    358.49 o 
  13   1  11      191.69       39.83    371.77 o 
  15   1  11      368.62      350.68    234.86 o 
  17   1  11     1467.83     1267.96    277.12 o 
  19   1  11     4496.62     4259.80    302.76 o 
  21   1  11      482.87      877.91    531.10 o 
  23   1  11       64.82      147.85    341.33 o 
  25   1  11       20.38      627.92    334.49 o 
  27   1  11      573.54      580.43    347.73 o 
 -36   2  11      801.20      494.66    225.38 o 
 -34   2  11        0.17      968.31    209.17 o 
 -32   2  11       70.17      500.19    243.88 o 
 -30   2  11      227.34      774.13    223.60 o 
 -28   2  11    10108.64     9815.83    478.15 o 
 -26   2  11     1887.11     1387.27    319.09 o 
 -24   2  11       42.72      195.74    194.96 o 
 -22   2  11       15.15      245.40    265.43 o 
 -20   2  11      199.59        1.48    230.54 o 
 -18   2  11     5022.33     6206.12    216.39 o 
 -16   2  11      390.81      443.68    213.68 o 
 -14   2  11      193.63      123.09    202.36 o 
 -12   2  11     1087.75      586.84    186.39 o 
 -10   2  11     1121.14     2416.19    207.44 o 
  -8   2  11      259.19      317.19    207.73 o 
  -6   2  11     8837.97     8287.29    239.56 o 
  -4   2  11     3865.52     3464.74    224.38 o 
  -2   2  11      257.58      401.48    199.10 o 
   0   2  11      566.46      708.17    200.06 o 
   2   2  11      135.49      272.30    378.41 o 
   4   2  11     3759.00     5118.38    293.37 o 
   6   2  11        8.92      199.16    323.91 o 
   8   2  11      134.77      514.24    260.50 o 
  12   2  11      268.42     1062.21    371.77 o 
  14   2  11       61.25     -147.35    323.50 o 
  16   2  11     3214.72     3440.68    249.44 o 
  18   2  11      198.50       44.78    245.57 o 
  20   2  11        0.99      214.38    597.49 o 
  22   2  11       10.77     -129.76    331.50 o 
  24   2  11        0.90     -200.34    342.14 o 
  26   2  11       11.41      278.19    497.91 o 
 -35   3  11      461.22      454.10    237.06 o 
 -33   3  11     1022.50     1405.50    314.49 o 
 -31   3  11      766.20     1114.34    334.70 o 
 -29   3  11       15.57      262.99    371.57 o 
 -27   3  11        5.50      -48.32    218.79 o 
 -25   3  11     2981.89     3151.25    235.72 o 
 -23   3  11     4200.70     4148.79    227.07 o 
 -21   3  11     1642.18     2693.64    372.75 o 
 -19   3  11      215.80      398.96    189.03 o 
 -17   3  11     2230.28     2094.13    193.25 o 
 -15   3  11      833.07     1197.13    192.36 o 
 -13   3  11      161.25      459.68    210.06 o 
 -11   3  11     6199.76     7477.92    224.18 o 
  -9   3  11     6999.92     6489.07    226.63 o 
  -7   3  11     8992.04     9976.80    238.52 o 
  -5   3  11    14605.34    14809.89    255.09 o 
  -3   3  11     1354.94     1751.20    212.52 o 
  -1   3  11     7212.64     5720.40    365.08 o 
   1   3  11     8240.07     8181.64    325.37 o 
   3   3  11      549.73      658.10    385.05 o 
   5   3  11     1958.33     2061.74    318.66 o 
   7   3  11     2549.39     3201.70    298.26 o 
   9   3  11        5.07      378.41    458.08 o 
  11   3  11      509.41     1055.57    371.77 o 
  13   3  11      945.16      726.32    297.70 o 
  15   3  11       13.24      458.08    391.69 o 
  17   3  11       80.29      112.14    258.90 o 
  19   3  11      819.61      492.38    249.74 o 
  21   3  11      138.81      456.10    325.37 o 
  23   3  11       81.58      724.69    307.45 o 
  25   3  11       24.76      339.37    344.53 o 
  27   3  11      652.46     1214.83    687.11 o 
 -36   4  11      271.56     -438.10    438.10 o 
 -34   4  11      325.17      619.27    238.47 o 
 -32   4  11      162.27      407.84    198.18 o 
 -30   4  11       48.45       65.53    230.25 o 
 -28   4  11        4.80      425.43    388.08 o 
 -26   4  11      270.07      354.63    217.77 o 
 -24   4  11       10.19      550.27    205.90 o 
 -22   4  11      466.75      726.06    338.25 o 
 -20   4  11       20.42      394.73    208.60 o 
 -18   4  11      191.91      237.31    195.24 o 
 -16   4  11      128.32      172.87    185.84 o 
 -14   4  11     4266.32     4462.49    204.26 o 
 -12   4  11      160.76      374.31    199.04 o 
 -10   4  11     5009.69     4718.02    224.57 o 
  -8   4  11     5341.58     5856.24    231.02 o 
  -6   4  11     3034.56     4023.57    217.66 o 
  -4   4  11      146.31      -46.08    221.26 o 
  -2   4  11     4931.75     5430.78    230.36 o 
   0   4  11    15146.78    14953.15    515.76 o 
   2   4  11      970.36     1457.74    414.92 o 
   4   4  11     3377.90     3603.49    587.53 o 
   6   4  11      237.98      484.09    319.11 o 
   8   4  11     7831.03     8394.44    309.40 o 
  10   4  11        4.63        3.40    288.67 o 
  12   4  11        3.27     -339.05    388.37 o 
  14   4  11      387.58      444.80    385.05 o 
  16   4  11     1003.53      836.49    497.91 o 
  18   4  11      236.06      278.62    266.69 o 
  20   4  11       80.58      682.58    328.47 o 
  22   4  11       54.35      769.96    333.23 o 
  24   4  11      289.74      616.46    379.89 o 
  26   4  11       19.60      297.47    389.54 o 
 -35   5  11       18.94      537.35    277.71 o 
 -33   5  11     1416.15     1239.85    236.37 o 
 -31   5  11     1115.25      835.28    240.20 o 
 -29   5  11      305.78      472.30    237.41 o 
 -27   5  11      128.79      572.78    228.82 o 
 -25   5  11      813.21      902.55    253.93 o 
 -23   5  11      209.79      892.59    228.02 o 
 -21   5  11     2009.17     1512.80    204.81 o 
 -19   5  11     3827.17     3181.75    216.93 o 
 -17   5  11      747.71     1142.48    204.14 o 
 -15   5  11      714.18      870.68    198.49 o 
 -13   5  11     2341.57     2159.86    217.41 o 
 -11   5  11     2846.34     2260.15    230.68 o 
  -9   5  11      449.55     1049.29    204.90 o 
  -7   5  11    25945.61    26734.41    506.90 o 
  -5   5  11     1522.37     1646.35    212.62 o 
  -3   5  11     8570.21     9565.93    232.02 o 
  -1   5  11      229.85      395.72    222.32 o 
   1   5  11     4649.99     4536.39    408.29 o 
   3   5  11     5621.57     6598.96    348.54 o 
   5   5  11     2095.92     2115.93    302.08 o 
   7   5  11        0.39     -314.41    314.41 o 
   9   5  11    23014.62    23474.74    451.44 o 
  11   5  11       90.65      205.96    228.06 o 
  13   5  11     3819.17     3478.72    497.91 o 
  15   5  11      792.02     1327.76    484.63 o 
  17   5  11      323.61      189.12    363.83 o 
  19   5  11        6.61     -194.63    241.29 o 
  21   5  11      486.11      747.03    330.14 o 
  23   5  11      322.11      266.32    336.56 o 
  25   5  11        0.76      388.28    560.98 o 
  27   5  11       24.25      -61.16    330.73 o 
 -34   6  11        2.15      422.01    279.17 o 
 -32   6  11     1901.34     2033.33    274.43 o 
 -30   6  11      177.46      198.64    216.42 o 
 -28   6  11        6.82      146.18    198.51 o 
 -26   6  11     1161.52     1568.80    217.29 o 
 -24   6  11      749.11     1387.02    278.70 o 
 -22   6  11      919.22     1218.89    199.94 o 
 -20   6  11        0.52      160.14    193.08 o 
 -18   6  11       88.77      255.89    313.34 o 
 -16   6  11     1303.05     1395.96    192.14 o 
 -14   6  11      420.91      570.68    217.91 o 
 -12   6  11       94.09      249.75    254.89 o 
 -10   6  11        0.23      113.20    205.01 o 
  -8   6  11     5457.42     5493.59    239.89 o 
  -6   6  11      377.65      416.97    213.15 o 
  -4   6  11      267.90      358.05    226.97 o 
  -2   6  11      188.48      229.98    216.39 o 
   0   6  11     7556.67     7582.43    259.66 o 
   2   6  11      251.95       46.19    304.59 o 
   4   6  11      259.46      567.83    348.54 o 
   6   6  11       88.71      380.33    280.47 o 
   8   6  11    16695.81    17291.33    307.71 o 
  10   6  11      148.54      461.93    289.24 o 
  12   6  11     6781.37     7236.27    404.97 o 
  14   6  11     1291.77     1191.29    311.04 o 
  16   6  11     3395.74     3804.02    517.83 o 
  18   6  11       58.42      534.45    269.32 o 
  20   6  11      421.07      410.08    260.69 o 
  22   6  11        2.44      -20.47    333.38 o 
  24   6  11       23.20     -265.10    341.33 o 
  26   6  11      217.02      423.97    353.97 o 
 -35   7  11       86.70      523.60    321.78 o 
 -33   7  11      388.36      228.40    368.35 o 
 -31   7  11        0.39      378.48    259.34 o 
 -29   7  11      928.18     1066.19    227.30 o 
 -27   7  11      235.57      543.43    218.09 o 
 -25   7  11     2475.22     2180.25    266.39 o 
 -23   7  11       11.92      -82.37    231.49 o 
 -21   7  11       64.66       63.66    195.63 o 
 -19   7  11       88.95      -53.87    202.11 o 
 -17   7  11     1760.36     1560.06    194.08 o 
 -15   7  11     3017.28     3329.52    226.12 o 
 -13   7  11       96.89      516.69    220.54 o 
 -11   7  11     1315.94      991.08    227.29 o 
  -9   7  11    51352.59    53315.52   1446.92 o 
  -7   7  11     1859.54     1735.48    227.90 o 
  -5   7  11      355.32     -115.47    220.53 o 
  -3   7  11      572.94      573.64    226.69 o 
  -1   7  11      928.27      857.70    265.26 o 
   1   7  11     4680.11     4873.71    347.75 o 
   3   7  11     6166.88     6774.67    316.27 o 
   5   7  11     9369.88     9778.88    339.57 o 
   7   7  11       12.10       18.03    238.69 o 
   9   7  11        1.89      -51.73    262.65 o 
  11   7  11        1.86      -11.09    359.99 o 
  13   7  11     4712.84     4972.45    404.97 o 
  15   7  11      866.32     1367.59    404.97 o 
  17   7  11      101.53      171.74    315.72 o 
  19   7  11       88.77      693.18    290.13 o 
  21   7  11     1018.97      862.36    338.16 o 
  23   7  11        4.26     -176.41    389.29 o 
  25   7  11      197.73      713.53    570.94 o 
 -34   8  11       80.01      422.70    282.43 o 
 -32   8  11        3.37      429.70    279.37 o 
 -30   8  11      111.93     1190.87    473.53 o 
 -28   8  11      584.01      564.71    222.99 o 
 -26   8  11      123.42      574.74    209.78 o 
 -24   8  11      309.86      509.84    226.62 o 
 -22   8  11     5538.48     4996.87    232.21 o 
 -20   8  11      130.93      262.05    286.51 o 
 -18   8  11     1799.93     1621.39    215.27 o 
 -16   8  11        8.14       46.72    229.04 o 
 -14   8  11     5399.17     4679.37    233.01 o 
 -12   8  11     1265.90     1068.27    233.01 o 
 -10   8  11      541.75      557.53    231.43 o 
  -8   8  11     1373.67     1674.24    257.56 o 
  -6   8  11    11158.10    11590.38    286.67 o 
  -4   8  11     1704.64     1543.70    235.57 o 
  -2   8  11       57.81      825.95    541.06 o 
   0   8  11      243.36      823.21    391.69 o 
   2   8  11     1121.53     1367.59    371.77 o 
   4   8  11     1418.24     1444.00    318.68 o 
   6   8  11     1631.66     2272.67    363.55 o 
   8   8  11       59.54      502.80    325.06 o 
  10   8  11      501.34      415.66    279.52 o 
  12   8  11       50.78      -88.70    319.23 o 
  14   8  11      335.65      387.97    323.79 o 
  16   8  11      314.86      756.82    418.24 o 
  18   8  11        4.26      255.51    238.60 o 
  20   8  11     1543.04     1945.87    233.13 o 
  22   8  11      241.07      218.90    346.08 o 
  24   8  11      203.19      645.63    326.23 o 
 -33   9  11     2229.55     1805.33    265.67 o 
 -31   9  11     1275.46     1302.03    282.30 o 
 -29   9  11      256.55      480.00    254.12 o 
 -27   9  11      439.47      362.59    247.72 o 
 -25   9  11      165.73      209.98    276.93 o 
 -23   9  11      230.15      417.09    241.57 o 
 -21   9  11     6207.66     5318.42    496.14 o 
 -19   9  11      538.58      579.30    247.11 o 
 -17   9  11     5433.08     4862.85    417.00 o 
 -15   9  11     4806.59     4782.65    223.71 o 
 -13   9  11     8457.11     8552.73    228.36 o 
 -11   9  11     8362.14     8446.77    327.71 o 
  -9   9  11      508.72      446.70    242.76 o 
  -7   9  11       12.10       98.64    243.65 o 
  -5   9  11     5022.77     5243.92    309.77 o 
  -3   9  11     1871.72     2113.81    340.12 o 
  -1   9  11     1216.86      709.62    295.85 o 
   1   9  11        5.93     -305.38    398.33 o 
   3   9  11      167.74      -79.67    471.35 o 
   5   9  11     6483.57     6320.12    411.60 o 
   7   9  11     5476.11     6286.11    378.93 o 
   9   9  11      441.16      541.40    306.41 o 
  11   9  11     2462.95     2503.46    327.51 o 
  13   9  11     4278.09     4598.67    358.60 o 
  15   9  11      198.71     -282.02    346.27 o 
  17   9  11        7.16     -274.67    274.67 o 
  19   9  11      585.88     1238.96    252.74 o 
  21   9  11      900.53      687.14    683.79 o 
  23   9  11      121.78       77.40    301.62 o 
 -32  10  11      570.80      269.42    281.66 o 
 -30  10  11      858.29      680.67    261.79 o 
 -28  10  11      163.86     1025.56    255.39 o 
 -26  10  11       89.06      331.40    286.79 o 
 -24  10  11      333.38      371.31    245.25 o 
 -22  10  11       55.25      200.37    250.71 o 
 -20  10  11       10.66      155.15    211.77 o 
 -18  10  11      856.80      695.07    216.13 o 
 -16  10  11     4947.51     4648.25    545.23 o 
 -14  10  11     4400.38     5304.08    273.91 o 
 -12  10  11      478.13      392.74    264.05 o 
 -10  10  11     4308.50     3869.32    267.62 o 
  -8  10  11      285.01      637.51    267.74 o 
  -6  10  11     2362.15     2884.51    279.55 o 
  -4  10  11      967.95     1204.20    338.58 o 
  -2  10  11     2598.08     1819.90    408.29 o 
   0  10  11     5322.98     5111.86    497.91 o 
   2  10  11     2203.41     2562.57    391.69 o 
   4  10  11     8066.22     8059.48    424.88 o 
   6  10  11       59.37       86.30    404.97 o 
   8  10  11     5950.69     5467.79    372.23 o 
  10  10  11      668.34      733.55    323.73 o 
  12  10  11       31.71      217.16    299.51 o 
  14  10  11      398.66      407.57    353.69 o 
  16  10  11        6.59      228.80    368.38 o 
  18  10  11      199.66      328.55    245.99 o 
  20  10  11     1415.20     1961.44    306.22 o 
  22  10  11      517.84       36.56    323.81 o 
 -31  11  11      948.71      823.17    268.25 o 
 -29  11  11     1148.66     1327.42    266.90 o 
 -27  11  11      316.44       -7.62    273.84 o 
 -25  11  11      372.12      763.20    269.96 o 
 -23  11  11      476.91      585.77    275.94 o 
 -21  11  11      203.01      151.07    274.48 o 
 -19  11  11      493.66      532.82    275.94 o 
 -17  11  11      169.31      758.27    260.79 o 
 -15  11  11     1096.45     1656.18    231.31 o 
 -13  11  11      140.05      941.81    233.27 o 
 -11  11  11      196.87      578.23    234.45 o 
  -9  11  11      420.00      569.27    218.77 o 
  -7  11  11     6656.44     7166.60    293.71 o 
  -5  11  11       43.97      339.21    294.75 o 
  -3  11  11     1250.68     1722.93    299.86 o 
  -1  11  11      415.52      471.35    491.27 o 
   1  11  11     4715.05     4288.65    404.97 o 
   3  11  11      586.59      783.38    398.33 o 
   5  11  11      108.58      703.71    404.97 o 
   7  11  11     2400.59     2403.24    411.60 o 
   9  11  11      525.92      371.77    398.33 o 
  11  11  11     2221.56     2475.00    352.76 o 
  13  11  11     1330.79     1236.58    342.50 o 
  15  11  11        4.88      130.21    328.61 o 
  17  11  11      108.30      395.40    276.50 o 
  19  11  11      247.11      432.82    338.63 o 
  21  11  11      223.25      388.06    291.66 o 
  23  11  11      590.86      961.95    304.73 o 
 -30  12  11       77.66      374.48    325.47 o 
 -28  12  11     1296.09     1569.14    303.49 o 
 -26  12  11      908.12      681.27    259.29 o 
 -24  12  11      107.76      203.01    438.80 o 
 -22  12  11     1858.88     1938.32    306.49 o 
 -20  12  11     3127.27     3571.86    269.20 o 
 -18  12  11      281.47      621.85    280.61 o 
 -16  12  11     2204.49     1937.29    288.63 o 
 -14  12  11      322.84     -185.09    281.01 o 
 -12  12  11      971.87     1185.76    261.81 o 
 -10  12  11     2767.53     2693.29    260.94 o 
  -8  12  11    12408.23    11660.80    329.44 o 
  -6  12  11      946.20     1177.22    276.49 o 
  -4  12  11     1985.08     1610.67    309.40 o 
  -2  12  11    16511.09    16026.02    531.10 o 
   0  12  11      448.01      444.80    391.69 o 
   2  12  11       15.58     -338.58    398.33 o 
   4  12  11      557.79       59.75    404.97 o 
   6  12  11     1288.99      995.82    411.60 o 
   8  12  11      441.69      756.82    411.60 o 
  10  12  11       46.20      803.29    511.19 o 
  12  12  11       34.82      869.68    444.80 o 
  14  12  11      565.44      765.57    354.83 o 
  16  12  11       35.01      292.43    266.01 o 
  18  12  11        1.90     -185.76    230.38 o 
  20  12  11      161.39      559.60    310.57 o 
 -29  13  11       10.82      243.92    265.73 o 
 -27  13  11       75.18        8.93    283.90 o 
 -25  13  11       27.22      250.55    288.22 o 
 -23  13  11      560.88      744.57    289.97 o 
 -21  13  11      470.13      830.94    306.49 o 
 -19  13  11      335.44      572.22    257.49 o 
 -17  13  11      201.17      265.94    295.08 o 
 -15  13  11      652.44      520.14    311.94 o 
 -13  13  11       30.87     -125.98    301.97 o 
 -11  13  11      112.04      432.99    274.22 o 
  -9  13  11      136.12      149.84    250.71 o 
  -7  13  11     1204.41     1534.97    283.09 o 
  -5  13  11       32.34      341.38    283.75 o 
  -3  13  11        9.32      564.30    491.27 o 
  -1  13  11     1367.77      809.93    411.60 o 
   1  13  11     3584.10     3286.20    418.24 o 
   3  13  11       22.47     -205.80    504.55 o 
   5  13  11     1184.07     1035.65    511.19 o 
   7  13  11     2100.41     2801.57    444.80 o 
   9  13  11     1434.64     1573.39    531.10 o 
  11  13  11      347.34     1619.86    551.02 o 
  13  13  11      839.21     1075.48    451.44 o 
  15  13  11     1207.54     1234.64    460.98 o 
  17  13  11      428.03      793.21    280.80 o 
  19  13  11     1089.59     1196.99    300.47 o 
 -28  14  11      105.67      444.32    425.51 o 
 -26  14  11      527.12      805.97    319.35 o 
 -24  14  11       11.29      459.65    259.34 o 
 -22  14  11      643.47      667.30    256.64 o 
 -20  14  11       32.78      255.83    303.97 o 
 -18  14  11       86.64      542.61    277.33 o 
 -16  14  11      637.85      879.32    275.15 o 
 -14  14  11      106.43       58.78    271.27 o 
 -12  14  11      737.98      778.79    319.70 o 
 -10  14  11     1312.71     1421.75    290.76 o 
  -8  14  11        0.75      389.73    258.12 o 
  -6  14  11      287.59      167.48    288.67 o 
  -4  14  11     1622.57      803.29    497.91 o 
  -2  14  11     2049.07     2821.48    424.88 o 
   0  14  11     8729.21     9008.83    444.80 o 
   2  14  11     6325.73     4992.37    431.52 o 
   4  14  11      322.70      451.44    444.80 o 
   6  14  11     1069.45     1055.57    537.74 o 
   8  14  11     5408.67     6373.23    464.71 o 
  10  14  11       12.12     -172.61    431.52 o 
  12  14  11     2080.31     2841.40    537.74 o 
  14  14  11      810.45      790.02    458.08 o 
  16  14  11       19.56      177.98    345.22 o 
  18  14  11     1175.84     1137.77    282.70 o 
 -25  15  11     1445.04     1862.36    300.67 o 
 -23  15  11       10.93      148.27    289.19 o 
 -21  15  11      113.61      333.65    339.15 o 
 -19  15  11      263.78      493.27    269.67 o 
 -17  15  11      717.02      879.01    279.98 o 
 -15  15  11       15.97      463.37    314.39 o 
 -13  15  11      113.91      445.69    314.58 o 
 -11  15  11      612.58      400.41    274.87 o 
  -9  15  11      103.98      144.89    284.01 o 
  -7  15  11        1.04      813.70    322.00 o 
  -5  15  11      748.20      179.25    411.60 o 
  -3  15  11       45.33      497.91    418.24 o 
  -1  15  11      390.42      823.21    424.88 o 
   1  15  11        2.43     -418.24    418.24 o 
   3  15  11       52.57      955.98    444.80 o 
   5  15  11      954.09     1082.12    431.52 o 
   7  15  11      247.52      265.55    431.52 o 
   9  15  11     1502.63     1905.33    537.74 o 
  11  15  11       75.05     -239.00    451.44 o 
  13  15  11      212.59     2197.44    564.30 o 
  15  15  11      655.82      763.46    342.78 o 
  17  15  11        2.04      266.94    275.41 o 
 -24  16  11      467.34      156.65    293.99 o 
 -22  16  11      970.44     1658.80    389.42 o 
 -20  16  11      169.10      705.39    296.44 o 
 -18  16  11        2.76      265.22    311.68 o 
 -16  16  11      486.75      370.87    286.16 o 
 -14  16  11       21.83      362.80    314.58 o 
 -12  16  11     2493.73     2313.27    281.83 o 
 -10  16  11     1758.04     2156.21    300.08 o 
  -8  16  11      130.57     -179.66    458.08 o 
  -6  16  11       15.91      597.49    431.52 o 
  -4  16  11       21.90     -371.77    524.46 o 
  -2  16  11      371.67     1088.76    438.16 o 
   0  16  11       93.94      225.72    431.52 o 
   2  16  11        6.81      -73.03    438.16 o 
   4  16  11     1137.16     1440.62    431.52 o 
   6  16  11      115.97      537.74    551.02 o 
   8  16  11       87.80      803.29    551.02 o 
  10  16  11      685.74      796.65    458.08 o 
  12  16  11      156.84     -159.33    570.94 o 
  14  16  11      523.75     1230.14    352.25 o 
 -21  17  11     1242.73      997.65    333.73 o 
 -19  17  11       11.97     -213.00    293.55 o 
 -17  17  11       57.55      113.27    333.87 o 
 -15  17  11     2023.04     1737.61    272.95 o 
 -13  17  11       17.28      -38.56    286.70 o 
 -11  17  11       72.31      323.86    269.77 o 
  -9  17  11      239.09      465.72    339.23 o 
  -7  17  11      217.60      597.49    544.38 o 
  -5  17  11      548.05     1268.01    551.02 o 
  -3  17  11       26.78     1115.32    537.74 o 
  -1  17  11      514.64     1228.17    531.10 o 
   1  17  11      214.74      716.99    444.80 o 
   3  17  11      645.53      292.11    444.80 o 
   5  17  11       65.89      995.82    451.44 o 
   7  17  11      221.19      245.63    464.71 o 
   9  17  11      345.52      112.86    564.30 o 
  11  17  11      246.44     1341.03    564.30 o 
  13  17  11     1361.76     1520.98    551.02 o 
 -20  18  11      294.54      482.82    301.87 o 
 -18  18  11      557.30      628.79    269.64 o 
 -16  18  11      131.59      254.11    276.01 o 
 -14  18  11     1693.41     1827.12    294.14 o 
 -12  18  11     2494.04     2559.95    327.75 o 
 -10  18  11      240.63     -102.17    710.35 o 
  -8  18  11     1287.64     1593.31    557.66 o 
  -6  18  11      316.61      564.30    458.08 o 
  -4  18  11      201.86     -152.69    557.66 o 
  -2  18  11      481.91     1520.28    557.66 o 
   0  18  11      442.85     -199.16    464.71 o 
   2  18  11       65.74     1241.45    451.44 o 
   4  18  11       26.01      112.86    458.08 o 
   6  18  11       16.36     -112.86    451.44 o 
   8  18  11       36.16      504.55    458.08 o 
  10  18  11       14.33      -86.30    570.94 o 
 -15  19  11       78.38      382.24    292.23 o 
 -13  19  11        1.09      -45.76    296.49 o 
 -11  19  11       90.21      564.30    570.94 o 
  -9  19  11      491.10      351.86    464.71 o 
  -7  19  11       31.10      424.88    557.66 o 
  -5  19  11        2.41      312.02    551.02 o 
  -3  19  11      766.85     1560.11    471.35 o 
  -1  19  11      366.79      411.60    557.66 o 
   1  19  11      127.77      570.94    458.08 o 
   3  19  11      700.47       19.92    464.71 o 
   5  19  11      639.79      371.77    551.02 o 
   7  19  11       17.29     -484.63    577.57 o 
 -12  20  11     1060.82     1042.29    584.21 o 
 -10  20  11       48.01     -564.30    564.30 o 
  -8  20  11     2329.26     1971.72    484.63 o 
  -6  20  11     2885.07     2150.97    577.57 o 
  -4  20  11        1.73      331.94    570.94 o 
  -2  20  11     2585.78     2701.99    577.57 o 
   0  20  11     1876.36     1075.48    570.94 o 
   2  20  11      730.04     1440.62    584.21 o 
 -36   0  12     8937.37     7415.36   1397.38 o 
 -34   0  12    31975.11    29921.51   1546.84 o 
 -32   0  12     6256.33     6304.41    353.45 o 
 -30   0  12     6066.65     5578.23   1141.87 o 
 -28   0  12    33102.44    33828.06    716.99 o 
 -26   0  12    21517.65    20804.39    328.50 o 
 -24   0  12     1148.29      919.65    304.24 o 
 -22   0  12    18437.36    20134.85    567.62 o 
 -20   0  12    53630.93    52924.68    411.10 o 
 -18   0  12     1721.90     1677.17    288.67 o 
 -16   0  12   118994.63   122966.35   1264.69 o 
 -14   0  12    20347.96    18431.88    321.54 o 
 -12   0  12      164.64      219.87    291.74 o 
 -10   0  12   152241.05   136871.73    667.20 o 
  -8   0  12    98570.49   102133.14   1068.84 o 
  -6   0  12    12174.77     9908.11    350.50 o 
  -4   0  12     8787.51     7985.16    375.09 o 
  -2   0  12    15903.18    12950.10    750.18 o 
   0   0  12    17798.13    16962.31    995.82 o 
   2   0  12     7165.24     6725.09    404.97 o 
   4   0  12   129840.32   137263.48    896.24 o 
   6   0  12    10289.37     8909.25    484.63 o 
   8   0  12     1520.56     1460.53    378.41 o 
  10   0  12    25127.91    28911.90    491.27 o 
  14   0  12    11141.82    10953.99    431.52 o 
  16   0  12    48011.75    47653.05   2031.47 o 
  18   0  12    14684.92    14306.36   2937.66 o 
  20   0  12      116.91     1048.93    531.10 o 
  22   0  12    19036.40    18289.85    504.55 o 
  24   0  12     7347.09     8743.28    471.35 o 
  26   0  12      663.62     1347.67    464.71 o 
 -37   1  12    11814.02    10980.31    794.73 o 
 -35   1  12     2257.21     2306.49    251.82 o 
 -33   1  12     5808.98     6290.32    298.01 o 
 -31   1  12    17854.98    17726.80    255.23 o 
 -29   1  12    17792.70    18626.84    412.04 o 
 -27   1  12      152.25      341.89    281.72 o 
 -25   1  12    30282.78    29855.67    247.34 o 
 -23   1  12     8483.78     9139.18    307.33 o 
 -21   1  12       76.98      288.49    201.23 o 
 -19   1  12    70096.53    69235.96    691.86 o 
 -17   1  12    36962.33    38774.38    266.88 o 
 -15   1  12     2257.80     3001.53    191.55 o 
 -13   1  12    21144.84    19455.90    239.56 o 
 -11   1  12    30065.61    26180.42    337.30 o 
  -9   1  12     2206.78     1390.14    196.40 o 
  -7   1  12   170337.44   163630.16   1047.34 o 
  -5   1  12    45053.73    39045.44    766.58 o 
  -3   1  12     1758.60     2493.60    220.34 o 
  -1   1  12    18519.14    17063.30    667.88 o 
   1   1  12     8078.43     6472.31    349.51 o 
   3   1  12    12842.25    12106.45    329.74 o 
   5   1  12    17581.89    18453.28    323.81 o 
   7   1  12    37771.80    36521.46    534.42 o 
   9   1  12    15953.74    17923.29    607.45 o 
  11   1  12     4082.47     4959.17    398.33 o 
  13   1  12    69738.67    70271.52    624.05 o 
  15   1  12    18139.32    18917.12    407.60 o 
  17   1  12     4241.13     4084.90    572.06 o 
  19   1  12    17715.33    18746.33   1098.72 o 
  21   1  12    20560.06    20828.96    413.02 o 
  23   1  12        4.15       -8.09    434.84 o 
  25   1  12    16631.68    17039.14    356.77 o 
  27   1  12    13254.22    13391.10    763.46 o 
 -36   2  12     2526.67     2570.41    225.18 o 
 -34   2  12    10241.59    10636.28    350.44 o 
 -32   2  12     1472.72     1560.25    222.96 o 
 -30   2  12      873.40      914.59    228.73 o 
 -28   2  12    34111.89    34389.04    872.90 o 
 -26   2  12     9434.56     9871.00    220.72 o 
 -24   2  12     8595.31     8973.31    226.60 o 
 -22   2  12    29447.35    28525.79    252.15 o 
 -20   2  12    41519.41    42257.85    287.47 o 
 -18   2  12      229.74      288.43    188.81 o 
 -16   2  12   102396.22   101470.13   1393.26 o 
 -14   2  12    90377.93    90079.20    741.67 o 
 -12   2  12     1001.52     1243.84    191.93 o 
 -10   2  12    67879.48    66912.63    368.92 o 
  -8   2  12   104649.75   100456.06    849.57 o 
  -6   2  12    13647.11    13299.01    258.84 o 
  -4   2  12    55661.84    54572.76   1044.47 o 
  -2   2  12    56646.52    51463.46   1540.83 o 
   0   2  12     6223.69     6556.72    217.44 o 
   2   2  12    54176.75    53851.83   1161.79 o 
   4   2  12   118545.77   116648.33   1712.81 o 
   6   2  12    21308.29    22150.67    361.75 o 
   8   2  12     9463.47    10232.21    326.75 o 
  10   2  12    43798.04    44536.28    750.18 o 
  12   2  12    38061.37    37177.19    597.49 o 
  14   2  12     2880.65     3688.76    281.54 o 
  16   2  12    50162.88    43281.71   5234.92 o 
  18   2  12    16153.87    14761.30    262.89 o 
  20   2  12      279.97        8.16    325.00 o 
  22   2  12    14489.67    14076.58    637.32 o 
  24   2  12     8849.39     8272.90    333.20 o 
  26   2  12      201.18      -39.83   1045.61 o 
 -35   3  12     1681.57     1370.53    268.58 o 
 -33   3  12     6666.87     6814.29    270.06 o 
 -31   3  12    14148.12    14637.98    257.97 o 
 -29   3  12    11972.39    12589.27    242.79 o 
 -27   3  12     8971.77     9671.30    306.63 o 
 -25   3  12    30338.91    32804.24    630.13 o 
 -23   3  12    17644.70    16467.02    242.94 o 
 -21   3  12     4273.14     3759.45    204.07 o 
 -19   3  12    44794.50    47586.44    406.29 o 
 -17   3  12    48617.73    48268.81    454.20 o 
 -15   3  12      625.51      881.06    190.45 o 
 -13   3  12    35077.26    32504.46    456.12 o 
 -11   3  12   100676.53   100795.10   1429.67 o 
  -9   3  12     2584.87     2353.95    192.91 o 
  -7   3  12    92372.30    87137.45    916.07 o 
  -5   3  12   150233.33   142465.45   1422.01 o 
  -3   3  12    14730.33    14619.69    442.70 o 
  -1   3  12    41405.48    39922.20   1541.79 o 
   1   3  12    82464.11    78332.80   2775.01 o 
   3   3  12    75839.77    77081.88   1377.55 o 
   5   3  12    14186.05    13251.20    337.98 o 
   7   3  12    92595.24    96868.12    557.15 o 
   9   3  12    33391.00    33936.02    372.65 o 
  11   3  12     2851.68     2520.80    461.40 o 
  13   3  12    63239.57    69466.76   3810.66 o 
  15   3  12    16308.10    16147.73    554.34 o 
  17   3  12     5899.31     6445.56    301.84 o 
  19   3  12    19472.65    15890.65   3083.22 o 
  21   3  12    15706.93    16032.45    458.08 o 
  23   3  12       48.06      551.02    309.83 o 
  25   3  12    12525.63    12435.31    345.01 o 
 -36   4  12     6605.07     6689.37    340.40 o 
 -34   4  12    11093.03    10185.22    228.57 o 
 -32   4  12     2718.79     3025.02    408.72 o 
 -30   4  12     8595.31     8266.20    245.31 o 
 -28   4  12    24462.98    23915.30    249.71 o 
 -26   4  12     3677.06     4200.67    233.20 o 
 -24   4  12     2119.78     2849.48    211.50 o 
 -22   4  12    18596.53    17295.15    260.96 o 
 -20   4  12    43858.68    46582.66    674.59 o 
 -18   4  12      553.99      701.81    188.96 o 
 -16   4  12    47495.88    48474.05    610.11 o 
 -14   4  12    63192.89    60932.97    647.76 o 
 -12   4  12     4101.23     5375.89    213.27 o 
 -10   4  12    35407.42    36812.27    715.80 o 
  -8   4  12    48887.32    44166.76    648.72 o 
  -6   4  12     5001.23     5515.07    214.28 o 
  -4   4  12     3804.06     5354.96    212.46 o 
  -2   4  12   126065.93   122248.56   4274.65 o 
   0   4  12     9363.09     9312.75    300.78 o 
   2   4  12     7453.92     6278.97    307.72 o 
   4   4  12    98132.61    96539.52   1825.67 o 
   6   4  12    25922.23    27888.83    383.03 o 
   8   4  12    15944.96    18217.19    929.43 o 
  10   4  12    29004.33    29545.39    335.52 o 
  12   4  12    33319.80    34798.25    836.12 o 
  14   4  12     6661.97     5503.49   2230.63 o 
  16   4  12    44876.30    45488.94    577.57 o 
  18   4  12     9606.92     8837.27    511.93 o 
  20   4  12      111.01      165.56    458.38 o 
  22   4  12    14227.00    14358.07    846.44 o 
  24   4  12    12920.19    12343.79    374.71 o 
  26   4  12      890.47      858.21    328.50 o 
 -35   5  12     1391.18     1590.09    478.06 o 
 -33   5  12     4449.02     4780.46    300.56 o 
 -31   5  12    20479.23    19301.51   1327.65 o 
 -29   5  12     4740.02     4413.83    243.80 o 
 -27   5  12     5477.41     5746.91    355.80 o 
 -25   5  12    21204.46    21651.12    250.10 o 
 -23   5  12    10334.75    10493.94    219.82 o 
 -21   5  12      729.08      678.39    207.19 o 
 -19   5  12    29947.04    30683.23    251.36 o 
 -17   5  12    51573.96    51188.65    472.40 o 
 -15   5  12       93.31      146.38    191.81 o 
 -13   5  12    30153.74    28481.60    266.99 o 
 -11   5  12    64096.49    65057.18   1710.43 o 
  -9   5  12    10318.65    11140.09    381.37 o 
  -7   5  12    71197.49    69600.52    923.73 o 
  -5   5  12   123310.16   117039.84   1389.43 o 
  -3   5  12     2622.75     2981.74    232.16 o 
  -1   5  12    39955.50    39630.19   1199.39 o 
   1   5  12   127515.11   122135.43   7667.79 o 
   3   5  12     1102.51      799.44    285.52 o 
   5   5  12    24450.88    25790.98   1072.16 o 
   7   5  12    94111.38    98403.26   2429.80 o 
   9   5  12     3047.58     3064.56    296.69 o 
  11   5  12    13691.13    13988.08    352.11 o 
  13   5  12    41429.45    44069.40    448.12 o 
  15   5  12     9318.79    10312.39    344.44 o 
  17   5  12    15697.04    16178.72    564.30 o 
  19   5  12    21786.25    22513.13    527.57 o 
  21   5  12    13045.37    13595.32    408.33 o 
  23   5  12     1872.05     2623.66    347.73 o 
  25   5  12    16874.21    17797.44    393.74 o 
 -34   6  12    14590.21    13634.70    604.32 o 
 -32   6  12      798.20     1047.17    225.65 o 
 -30   6  12     5949.38     6459.06    347.82 o 
 -28   6  12    17401.97    16701.91    253.24 o 
 -26   6  12     7486.91     7790.80    276.02 o 
 -24   6  12     4278.57     4451.11    224.32 o 
 -22   6  12    25914.98    26852.88    603.68 o 
 -20   6  12    21046.40    20622.32    458.99 o 
 -18   6  12       27.54       39.21    208.64 o 
 -16   6  12    26935.76    28422.07    618.06 o 
 -14   6  12    56699.04    53895.54   1351.51 o 
 -12   6  12     3158.45     3260.53    202.77 o 
 -10   6  12    19319.74    18146.51    255.86 o 
  -8   6  12   115543.69   114243.50   3288.63 o 
  -6   6  12    17429.73    16864.03    265.65 o 
  -4   6  12    81307.49    78722.56   1359.76 o 
  -2   6  12    36517.22    36556.38    552.90 o 
   0   6  12     2646.64     2590.78    293.00 o 
   2   6  12    41815.29    38503.66   2615.68 o 
   4   6  12    71906.45    70390.22   3538.47 o 
   6   6  12    19234.77    19049.63    354.51 o 
   8   6  12     6237.17     6840.36    286.73 o 
  10   6  12    43660.14    45889.65   1382.26 o 
  12   6  12     3488.47     2482.91    398.33 o 
  14   6  12     5602.92     6755.17    604.13 o 
  16   6  12    26829.70    28191.96   1161.79 o 
  18   6  12     5154.04     5613.20    268.49 o 
  20   6  12      552.82      830.40    248.67 o 
  22   6  12    15048.71    15335.62    417.48 o 
  24   6  12     5867.44     6056.43    358.73 o 
 -35   7  12     3593.22     3550.98    373.80 o 
 -33   7  12     4721.73     3727.64    626.68 o 
 -31   7  12    27800.25    27488.10    516.48 o 
 -29   7  12    13890.86    13589.43    361.25 o 
 -27   7  12     4714.31     5105.92    217.94 o 
 -25   7  12    29713.00    29949.71    514.23 o 
 -23   7  12     9837.64    10312.40    219.08 o 
 -21   7  12     1374.77     1731.52    209.45 o 
 -19   7  12    47755.65    47825.77    964.93 o 
 -17   7  12    54674.93    55996.47   1159.45 o 
 -15   7  12      382.30      609.98    197.92 o 
 -13   7  12    26339.46    26770.11    677.47 o 
 -11   7  12    42467.87    41124.22    917.02 o 
  -9   7  12       31.95      395.29    230.93 o 
  -7   7  12   110885.70   111148.34   1850.33 o 
  -5   7  12    52118.67    50117.02    941.94 o 
  -3   7  12     5523.32     5260.75    230.42 o 
  -1   7  12    48112.67    46045.48   1001.72 o 
   1   7  12    34010.23    34398.11   1613.22 o 
   3   7  12     3588.63     3913.61    296.32 o 
   5   7  12    13008.46    12622.17    434.57 o 
   7   7  12    29541.56    30577.28    684.03 o 
   9   7  12    16690.58    18364.58    738.33 o 
  11   7  12       87.91      -98.07    264.05 o 
  13   7  12    36860.95    37900.82    524.46 o 
  15   7  12    24461.69    24656.44    484.63 o 
  17   7  12     3067.68     4096.13    339.68 o 
  19   7  12    15593.09    16668.60    550.98 o 
  21   7  12     5554.79     5270.22    280.03 o 
  23   7  12       12.21      177.66    594.17 o 
  25   7  12     8130.85     8130.83    969.26 o 
 -34   8  12    13164.14    12408.21    385.01 o 
 -32   8  12     4429.06     4120.61    281.46 o 
 -30   8  12     1389.38     1620.39    261.79 o 
 -28   8  12    17614.16    17771.65    252.88 o 
 -26   8  12    14234.46    13455.18    262.55 o 
 -24   8  12       68.17      434.46    246.37 o 
 -22   8  12    31236.44    31889.45    546.18 o 
 -20   8  12    17893.24    18129.76    281.72 o 
 -18   8  12     4369.52     4532.43    244.88 o 
 -16   8  12    53692.54    53095.66    986.97 o 
 -14   8  12    12291.77    13387.87    376.58 o 
 -12   8  12     2733.01     2524.37    222.21 o 
 -10   8  12   107828.78   103581.01   2393.65 o 
  -8   8  12   110969.68   111599.52   2780.77 o 
  -6   8  12     3415.29     4261.15    234.49 o 
  -4   8  12    34776.04    34762.30   1051.66 o 
  -2   8  12    42123.72    40057.28   1388.23 o 
   0   8  12     6719.30     6910.97    404.97 o 
   2   8  12    11373.74    11728.84    364.41 o 
   4   8  12    49756.41    48886.72   2323.99 o 
   6   8  12    33376.16    33455.13   1344.10 o 
   8   8  12     7137.95     7909.46    538.91 o 
  10   8  12    31876.19    33591.23    451.98 o 
  12   8  12     9655.67     9423.26    310.09 o 
  14   8  12    12811.76    12686.15    375.80 o 
  16   8  12    27372.95    26800.77    511.19 o 
  18   8  12     8911.11     9759.12    283.25 o 
  20   8  12      420.33      614.74    228.16 o 
  22   8  12     9524.37     9434.08    314.61 o 
  24   8  12     9756.70    10329.12    304.94 o 
 -33   9  12     3746.32     4170.63    288.62 o 
 -31   9  12    25341.06    24177.54    557.27 o 
 -29   9  12    11364.32    11365.17    733.98 o 
 -27   9  12     2207.55     2682.27    237.70 o 
 -25   9  12    19817.00    21059.22    254.22 o 
 -23   9  12    16925.28    16215.77   1626.91 o 
 -21   9  12      267.68     1040.08    233.81 o 
 -19   9  12    36506.16    34691.82    428.33 o 
 -17   9  12    40643.55    39430.99    841.32 o 
 -15   9  12      440.16      460.81    241.37 o 
 -13   9  12    66051.58    66856.66   1259.11 o 
 -11   9  12     9658.85     8932.33    263.29 o 
  -9   9  12     2962.01     3584.05    241.53 o 
  -7   9  12    41036.49    39665.38    758.91 o 
  -5   9  12    13395.83    12944.09    288.07 o 
  -3   9  12     1114.38      719.00    296.69 o 
  -1   9  12    15931.53    14968.24    307.24 o 
   1   9  12    23378.02    24430.72    477.99 o 
   3   9  12     3529.60     3133.51    391.69 o 
   5   9  12    35636.78    33505.94    504.55 o 
   7   9  12    33921.43    34565.79   1502.74 o 
   9   9  12    12922.01    12873.58    331.11 o 
  11   9  12    11415.72    11941.20    366.25 o 
  13   9  12    46952.61    47743.14    875.57 o 
  15   9  12    19350.78    20544.05    411.39 o 
  17   9  12     1797.26     1814.67    389.29 o 
  19   9  12    24226.45    24584.44    392.52 o 
  21   9  12     9364.79     8788.58    368.47 o 
  23   9  12       29.95      -93.98    283.12 o 
 -32  10  12     2212.05     2243.35    306.28 o 
 -30  10  12     1715.34     1964.70    297.81 o 
 -28  10  12    12663.88    12107.13    283.48 o 
 -26  10  12     7389.11     7171.55    282.78 o 
 -24  10  12     2146.06     2741.42    236.14 o 
 -22  10  12    19054.81    19399.52    505.94 o 
 -20  10  12    18414.91    18243.54    499.24 o 
 -18  10  12     5549.82     5404.48    295.08 o 
 -16  10  12    51488.59    49418.61   2056.23 o 
 -14  10  12    33632.71    33862.20    804.82 o 
 -12  10  12     6397.96     7005.64    271.60 o 
 -10  10  12    51859.71    47615.01   1629.32 o 
  -8  10  12    23555.79    22829.68    322.88 o 
  -6  10  12      154.20      586.24    250.56 o 
  -4  10  12    16535.41    16440.53    316.63 o 
  -2  10  12    27132.08    27457.12    514.51 o 
   0  10  12     2668.23     2443.07    391.69 o 
   2  10  12     7194.45     7448.72    418.24 o 
   4  10  12    25432.43    24536.94    477.99 o 
   6  10  12    13325.88    13755.56    444.80 o 
   8  10  12     6204.35     6022.50    370.83 o 
  10  10  12    23969.24    25340.30   1229.93 o 
  12  10  12     7858.93     7466.66    332.16 o 
  14  10  12      361.06      417.98    326.19 o 
  16  10  12    20525.52    20777.32    372.11 o 
  18  10  12    12596.48    13095.38    308.58 o 
  20  10  12        4.86      726.00    229.90 o 
  22  10  12    16577.92    16282.44    543.95 o 
 -31  11  12    18486.36    16706.40    407.60 o 
 -29  11  12     7643.78     7950.16    292.56 o 
 -27  11  12     6318.67     6380.74    652.72 o 
 -25  11  12    41818.25    41729.36   1413.47 o 
 -23  11  12    14299.56    14300.13    857.54 o 
 -21  11  12     1325.35     1862.94    243.89 o 
 -19  11  12    65427.65    64922.88   2025.69 o 
 -17  11  12    39088.43    39323.32   1143.16 o 
 -15  11  12      152.22      301.06    229.22 o 
 -13  11  12    50588.48    45174.56   3774.18 o 
 -11  11  12   109386.70   103528.66   1576.55 o 
  -9  11  12     7115.64     6900.02    267.30 o 
  -7  11  12    47986.91    44735.96    386.84 o 
  -5  11  12    56217.32    52584.56   2090.25 o 
  -3  11  12      479.93      477.49    461.40 o 
  -1  11  12    53187.61    52917.75    570.94 o 
   1  11  12    39137.53    36108.34    531.10 o 
   3  11  12      174.76      219.08    411.60 o 
   5  11  12    15052.51    15461.73    531.10 o 
   7  11  12    56787.67    58647.01    584.21 o 
   9  11  12     5724.05     5430.52    531.10 o 
  11  11  12     3239.78     2706.45    413.27 o 
  13  11  12    28553.66    29728.73   1406.80 o 
  15  11  12    15273.14    15767.32    369.94 o 
  17  11  12     1400.07     1442.21    279.73 o 
  19  11  12    11094.20    11582.38    549.00 o 
  21  11  12    13116.40    13339.48    319.92 o 
 -30  12  12     3100.81     3699.39    273.40 o 
 -28  12  12    12349.42    12016.05    419.39 o 
 -26  12  12     5050.13     5518.33    305.49 o 
 -24  12  12      144.27      139.85    251.67 o 
 -22  12  12    14173.55    13981.26    293.82 o 
 -20  12  12    19452.34    19091.95    984.53 o 
 -18  12  12       54.24      259.17    253.64 o 
 -16  12  12    13029.02    13036.26    537.74 o 
 -14  12  12    41643.61    39694.21    872.93 o 
 -12  12  12     2743.66     3173.78    276.89 o 
 -10  12  12    29154.55    28867.62    406.33 o 
  -8  12  12    38988.12    38315.23    372.58 o 
  -6  12  12     5862.46     5500.44    317.43 o 
  -4  12  12     6484.40     5815.74    319.49 o 
  -2  12  12    59577.70    60645.29    663.88 o 
   0  12  12     4823.61     3883.69    504.55 o 
   2  12  12     1521.47     1659.70    404.97 o 
   4  12  12    27985.46    29383.25    504.55 o 
   6  12  12     8270.79     8789.75    438.16 o 
   8  12  12      290.07      730.27    517.83 o 
  10  12  12    15495.62    16723.10    491.27 o 
  12  12  12    15723.48    16464.18    491.27 o 
  14  12  12     2308.30     2328.96    378.98 o 
  16  12  12    13801.93    14479.60    386.50 o 
  18  12  12     8852.61     8721.51    393.20 o 
  20  12  12      138.22      457.52    291.81 o 
 -29  13  12     5342.89     4932.07    574.14 o 
 -27  13  12     1632.08     2310.05    323.14 o 
 -25  13  12    13257.80    13663.66    572.46 o 
 -23  13  12    10807.41    10576.96    308.04 o 
 -21  13  12     2708.96     2905.89    252.79 o 
 -19  13  12    20633.92    19533.50    635.82 o 
 -17  13  12    18148.76    17872.34    530.29 o 
 -15  13  12       45.45      146.88    268.68 o 
 -13  13  12    17272.71    16031.93    647.99 o 
 -11  13  12    24447.68    24887.09   1047.24 o 
  -9  13  12       95.68      214.57    283.18 o 
  -7  13  12    23015.01    21298.07    345.01 o 
  -5  13  12    36372.41    34038.07    570.94 o 
  -3  13  12     3386.70     3983.27    511.19 o 
  -1  13  12    15600.83    14738.10    464.71 o 
   1  13  12    23318.49    22306.31    557.66 o 
   3  13  12    14840.93    15156.34    477.99 o 
   5  13  12     3704.70     4355.04    531.10 o 
   7  13  12    42368.86    42089.89    650.60 o 
   9  13  12    23200.42    24238.20    504.55 o 
  11  13  12     5676.11     6798.11    464.71 o 
  13  13  12    32372.69    32735.84    630.68 o 
  15  13  12     5875.08     6267.01    477.99 o 
  17  13  12     1727.47     1592.02    307.20 o 
  19  13  12    17470.69    14291.41   1455.79 o 
 -28  14  12     7119.71     6838.62    294.12 o 
 -26  14  12     4304.31     4349.97    289.96 o 
 -24  14  12      717.73      960.03    319.21 o 
 -22  14  12     7552.86     7468.60    494.46 o 
 -20  14  12    14604.19    14558.53    283.58 o 
 -18  14  12        5.67      515.73    278.30 o 
 -16  14  12    10930.89    10955.40    305.24 o 
 -14  14  12    10064.30    10079.80    292.21 o 
 -12  14  12      461.88      538.32    284.01 o 
 -10  14  12    14876.97    15015.04    337.55 o 
  -8  14  12    12257.93    12261.99    368.45 o 
  -6  14  12     1252.30     1645.12    321.37 o 
  -4  14  12     8914.34     9991.37    537.74 o 
  -2  14  12    27725.86    26362.61    504.55 o 
   0  14  12     2010.47     2509.46    418.24 o 
   2  14  12    14983.53    14067.58    464.71 o 
   4  14  12    37591.25    39865.89    557.66 o 
   6  14  12    12359.58    11285.93    557.66 o 
   8  14  12     8481.35     9845.32    464.71 o 
  10  14  12    26029.36    28009.03    624.05 o 
  12  14  12     1393.94      710.35    451.44 o 
  14  14  12     8149.53     9765.65    590.85 o 
  16  14  12    16664.27    17068.83    560.98 o 
  18  14  12     4375.73     4164.91   1127.20 o 
 -25  15  12     6072.34     6476.91    510.72 o 
 -23  15  12     5150.53     5208.67    431.22 o 
 -21  15  12      105.02      146.73    289.76 o 
 -19  15  12    19332.38    19618.96    935.42 o 
 -17  15  12    12437.19    12627.37    464.83 o 
 -15  15  12      423.00      386.19    278.38 o 
 -13  15  12     6907.31     6892.83    490.92 o 
 -11  15  12    16040.81    16437.93    568.23 o 
  -9  15  12       30.12      356.82    297.49 o 
  -7  15  12    15707.56    15370.41    647.28 o 
  -5  15  12    20231.07    19982.74    504.55 o 
  -3  15  12     1812.08     2277.10    424.88 o 
  -1  15  12    14032.80    13596.23    477.99 o 
   1  15  12    23008.86    23594.24    584.21 o 
   3  15  12     1997.85     2881.23    531.10 o 
   5  15  12     7640.60     7428.80    458.08 o 
   7  15  12    25675.06    26389.16    524.46 o 
   9  15  12     4943.51     5204.81    570.94 o 
  11  15  12     4596.03     6101.04    564.30 o 
  13  15  12    15294.64    15216.09    511.19 o 
  15  15  12     1348.30     1066.99    517.83 o 
 -24  16  12      667.96      670.33    324.50 o 
 -22  16  12    14557.66    13980.57    349.71 o 
 -20  16  12     7303.55     8031.08    407.28 o 
 -18  16  12      216.55      664.92    327.09 o 
 -16  16  12    12782.01    12686.40    353.54 o 
 -14  16  12    12616.34    13384.00    389.68 o 
 -12  16  12      106.89      486.27    285.59 o 
 -10  16  12    22902.51    22723.99    408.37 o 
  -8  16  12    18153.94    18737.41    415.43 o 
  -6  16  12      364.45      444.80    431.52 o 
  -4  16  12    12384.63    13403.70    491.27 o 
  -2  16  12    20986.86    19929.63    504.55 o 
   0  16  12     2887.44     3100.31    557.66 o 
   2  16  12     8886.51    10071.03    471.35 o 
   4  16  12    18903.54    18542.12    597.49 o 
   6  16  12     6378.22     7309.30    577.57 o 
   8  16  12     1151.36     2031.47    557.66 o 
  10  16  12    11267.32    11929.89    590.85 o 
  12  16  12     5682.42     6745.00    477.99 o 
  14  16  12      747.92     1284.73    338.58 o 
 -21  17  12     1542.11     1849.07    329.59 o 
 -19  17  12     9380.67     8952.60    728.36 o 
 -17  17  12     9090.35     8819.78    307.89 o 
 -15  17  12      161.67      598.28    299.83 o 
 -13  17  12    15620.39    15790.11    447.56 o 
 -11  17  12    21690.15    21323.61    384.44 o 
  -9  17  12      349.20      330.69    630.68 o 
  -7  17  12    13822.90    13636.06    590.85 o 
  -5  17  12    23043.21    21848.24    524.46 o 
  -3  17  12     2136.16     2084.58    444.80 o 
  -1  17  12    11466.47    10522.47    484.63 o 
   1  17  12    16059.28    16324.77    504.55 o 
   3  17  12     1805.97     1420.70    458.08 o 
   5  17  12     4330.63     5311.03    477.99 o 
   7  17  12    24517.49    25333.60    537.74 o 
   9  17  12     8003.53     9493.46    597.49 o 
  11  17  12     3975.30     4388.24    584.21 o 
 -18  18  12       14.80      -61.34    282.03 o 
 -16  18  12     9150.29     9630.82    318.73 o 
 -14  18  12    18513.49    18205.71    595.39 o 
 -12  18  12        3.96      247.81    306.06 o 
 -10  18  12    13754.85    14137.11    427.11 o 
  -8  18  12     8652.22     8610.50    584.21 o 
  -6  18  12      533.76      716.99    451.44 o 
  -4  18  12     6278.21     6665.34    464.71 o 
  -2  18  12    18159.13    18289.85    617.41 o 
   0  18  12     1774.82     1507.00    458.08 o 
   2  18  12     4002.07     4182.43    471.35 o 
   4  18  12     6908.21     7734.18    590.85 o 
   6  18  12     5420.67     5231.36    577.57 o 
   8  18  12     2263.91     2821.48    477.99 o 
  10  18  12    10502.37     9553.21    624.05 o 
 -15  19  12      100.19      -19.80    314.25 o 
 -13  19  12    14820.83    13186.91    534.03 o 
 -11  19  12    15122.35    15972.91    617.41 o 
  -9  19  12        2.75      710.35    557.66 o 
  -7  19  12     8597.37     8995.55    597.49 o 
  -5  19  12     8614.36     7900.15    584.21 o 
  -3  19  12     1720.30     2144.33    570.94 o 
  -1  19  12     6872.98     7840.40    484.63 o 
   1  19  12     8312.05     7906.79    497.91 o 
   3  19  12     1671.43     1500.37    577.57 o 
   5  19  12     3330.79     3989.91    484.63 o 
 -10  20  12    11996.47    12607.05    643.96 o 
  -8  20  12    12377.24    11212.91    617.41 o 
  -6  20  12      163.18      351.86    570.94 o 
  -4  20  12     6665.90     5350.86    584.21 o 
  -2  20  12    15677.62    15740.55    524.46 o 
   0  20  12      571.72     1394.14    471.35 o 
 -37   1  13      699.68      255.02    318.27 o 
 -35   1  13      196.32      337.68    234.54 o 
 -33   1  13     5462.30     5096.83    251.51 o 
 -31   1  13     1857.55     2475.87    220.57 o 
 -29   1  13     5110.81     4987.43    243.76 o 
 -27   1  13     7478.28     7083.56    226.69 o 
 -25   1  13      158.61      449.89    194.96 o 
 -23   1  13     1323.34     1940.83    194.96 o 
 -21   1  13     9577.74     8734.64    289.38 o 
 -19   1  13      156.68       91.12    198.95 o 
 -17   1  13     2935.47     2838.11    195.22 o 
 -15   1  13      548.06      632.74    200.10 o 
 -13   1  13     1546.25     1384.98    209.03 o 
 -11   1  13     1087.83     1888.15    202.35 o 
  -9   1  13    15917.08    14091.75    233.71 o 
  -7   1  13     3136.47     3969.85    224.25 o 
  -5   1  13     1532.62     2117.29    200.76 o 
  -3   1  13      123.98      205.20    208.42 o 
  -1   1  13     1423.90     1623.82    216.09 o 
   1   1  13       64.92      210.23    260.50 o 
   3   1  13     3727.00     4244.72    276.49 o 
   5   1  13      176.78      209.01    283.85 o 
   7   1  13     1286.52     1663.64    269.89 o 
   9   1  13      170.30       48.30    293.43 o 
  11   1  13      457.82      613.19    298.20 o 
  13   1  13     2136.49     2277.10    484.63 o 
  15   1  13     2501.20     1945.16    491.27 o 
  17   1  13      138.67      296.89    246.35 o 
  19   1  13     1025.13     1064.63    255.25 o 
  21   1  13      789.54      971.24    468.03 o 
  23   1  13      640.01      517.52    346.11 o 
  25   1  13      284.36      655.41    743.54 o 
 -36   2  13      359.53      123.71    248.53 o 
 -34   2  13      583.24      906.44    235.04 o 
 -32   2  13       16.24      155.57    291.30 o 
 -30   2  13     2570.37     3068.94    367.00 o 
 -28   2  13       27.26       67.81    207.75 o 
 -26   2  13     1308.56     1270.82    204.72 o 
 -24   2  13     1970.45     1733.82    195.76 o 
 -22   2  13     1085.17     1265.77    217.52 o 
 -20   2  13       51.76      522.80    218.85 o 
 -18   2  13     1869.50     2027.72    199.95 o 
 -16   2  13     2798.07     2610.09    200.72 o 
 -14   2  13     4105.72     4201.88    212.01 o 
 -12   2  13     4785.32     5302.98    207.24 o 
 -10   2  13     3108.39     3940.34    213.38 o 
  -8   2  13     5443.80     4390.99    199.73 o 
  -6   2  13     7322.82     7972.29    210.53 o 
  -4   2  13     1471.58     1419.30    224.83 o 
  -2   2  13       16.21     -153.43    198.07 o 
   0   2  13      654.68     1000.97    202.42 o 
   2   2  13      175.40      225.56    315.34 o 
   4   2  13       15.62      251.28    265.20 o 
   6   2  13      928.26      807.01    290.00 o 
   8   2  13      288.25      404.91    297.70 o 
  10   2  13     4127.89     4917.42    309.40 o 
  12   2  13     4433.54     5120.17    354.40 o 
  14   2  13     4239.64     3957.87    293.37 o 
  16   2  13       86.65      183.50    232.45 o 
  18   2  13       89.92     -105.22    233.61 o 
  20   2  13     1144.92     1181.94    331.78 o 
  22   2  13     1553.37     1902.92    343.97 o 
  24   2  13     1519.89     1560.38    347.73 o 
  26   2  13     1171.62     1210.96    673.84 o 
 -35   3  13      149.08      154.82    318.21 o 
 -33   3  13     1393.52     1433.19    236.37 o 
 -31   3  13      390.01      516.96    235.38 o 
 -29   3  13     2655.52     2933.44    230.78 o 
 -27   3  13      808.58      825.31    215.45 o 
 -25   3  13      434.55      117.55    202.28 o 
 -23   3  13      981.03     1328.36    206.97 o 
 -21   3  13     1823.59     1970.08    205.37 o 
 -19   3  13       37.59      237.58    279.80 o 
 -17   3  13     6598.98     6692.76    219.71 o 
 -15   3  13      784.54      705.10    190.76 o 
 -13   3  13      611.56      690.05    184.16 o 
 -11   3  13        2.35      191.83    211.38 o 
  -9   3  13       32.88      151.78    190.32 o 
  -7   3  13     5275.19     6557.67    212.34 o 
  -5   3  13      126.11      376.98    192.36 o 
  -3   3  13        1.24      322.11    199.25 o 
  -1   3  13     4923.09     5049.10    226.26 o 
   1   3  13      645.18      511.19    421.56 o 
   3   3  13      955.20      338.93    301.48 o 
   5   3  13     1548.73     1483.06    304.24 o 
   7   3  13      361.00      280.67    301.25 o 
   9   3  13     4667.12     5780.62    309.40 o 
  11   3  13      250.80      915.08    234.84 o 
  13   3  13       86.15      438.60    517.83 o 
  15   3  13      146.50      393.68    244.04 o 
  17   3  13      175.05      260.30    290.93 o 
  19   3  13      276.70      358.33    255.10 o 
  21   3  13      100.81      106.18    377.87 o 
  23   3  13        0.52      494.01    339.74 o 
  25   3  13      926.19      551.02    637.32 o 
 -36   4  13      196.70      531.62    240.91 o 
 -34   4  13      187.33      117.92    205.42 o 
 -32   4  13       41.87     -202.63    288.43 o 
 -30   4  13      418.75      562.87    225.39 o 
 -28   4  13     1069.17      753.71    230.56 o 
 -26   4  13       30.95      254.96    260.64 o 
 -24   4  13      396.16      434.44    207.62 o 
 -22   4  13        0.06      156.71    204.40 o 
 -20   4  13     2407.95     2057.11    211.59 o 
 -18   4  13       83.83     -194.77    194.77 o 
 -16   4  13      449.66      676.48    199.50 o 
 -14   4  13      477.46      586.79    213.38 o 
 -12   4  13      104.64      299.55    198.89 o 
 -10   4  13     3575.92     3512.32    219.55 o 
  -8   4  13      610.99      815.40    224.49 o 
  -6   4  13     6382.45     6660.65    225.24 o 
  -4   4  13     1029.49      867.96    200.04 o 
  -2   4  13        1.84     -199.25    199.25 o 
   0   4  13       58.35      273.09    219.27 o 
   2   4  13       14.02      167.04    285.52 o 
   4   4  13       38.82     -293.43    293.43 o 
   6   4  13      127.96      255.59    323.91 o 
   8   4  13     2686.93     3073.76    302.96 o 
  10   4  13     2794.59     3086.45    279.75 o 
  12   4  13       67.50      624.95    282.14 o 
  14   4  13       66.31      -59.29    422.38 o 
  16   4  13        0.09      -30.34    366.07 o 
  18   4  13      197.37      308.25    240.11 o 
  20   4  13      435.06      340.68    264.37 o 
  22   4  13      143.52      587.03    309.40 o 
  24   4  13      114.53      114.09    647.28 o 
 -35   5  13      105.89      597.79    328.67 o 
 -33   5  13      158.90      192.67    225.46 o 
 -31   5  13      474.58      760.17    224.00 o 
 -29   5  13      466.40      458.82    309.51 o 
 -27   5  13      437.65      468.99    281.72 o 
 -25   5  13      677.10      776.54    203.22 o 
 -23   5  13     2131.27     1697.71    207.81 o 
 -21   5  13      483.31      732.32    203.46 o 
 -19   5  13     7878.49     8838.85    220.57 o 
 -17   5  13      318.89      633.06    206.66 o 
 -15   5  13      168.24       81.16    189.54 o 
 -13   5  13      527.96      700.45    193.46 o 
 -11   5  13     4455.73     5441.37    266.39 o 
  -9   5  13       10.16       72.21    192.62 o 
  -7   5  13       89.91      489.28    198.45 o 
  -5   5  13      524.33      552.75    204.32 o 
  -3   5  13      358.17      355.86    200.43 o 
  -1   5  13      654.54      787.87    220.02 o 
   1   5  13      395.12      257.18    299.66 o 
   3   5  13      605.61      393.24    337.41 o 
   5   5  13     1014.62      909.20    293.43 o 
   7   5  13    20029.72    20268.62    468.03 o 
   9   5  13       83.89      169.39    355.17 o 
  11   5  13      191.23      339.93    259.43 o 
  13   5  13       34.73      206.89    220.34 o 
  15   5  13      449.96      604.70    325.00 o 
  17   5  13      143.46     -226.23    332.68 o 
  19   5  13      240.20      161.02    235.55 o 
  21   5  13       71.20      500.44    537.74 o 
  23   5  13      211.17     -144.76    342.95 o 
  25   5  13      116.33      487.78    321.54 o 
 -34   6  13       97.74      147.82    235.46 o 
 -32   6  13      306.04      140.60    218.96 o 
 -30   6  13      633.18     1000.29    241.68 o 
 -28   6  13      216.59      570.02    228.06 o 
 -26   6  13       11.40      344.93    255.76 o 
 -24   6  13      775.01      555.27    205.68 o 
 -22   6  13      116.81      178.93    206.85 o 
 -20   6  13       37.85      244.89    216.79 o 
 -18   6  13     1140.36     1001.56    194.96 o 
 -16   6  13       53.69      266.42    201.90 o 
 -14   6  13      402.61      887.09    199.66 o 
 -12   6  13      541.90      841.26    195.70 o 
 -10   6  13      468.81      398.82    205.60 o 
  -8   6  13        0.63      175.94    212.71 o 
  -6   6  13     2456.31     2595.28    245.22 o 
  -4   6  13      701.02      627.08    209.56 o 
  -2   6  13      244.35      595.65    206.16 o 
   0   6  13     2027.30     2422.00    234.26 o 
   2   6  13     9906.78     9801.61    527.78 o 
   4   6  13     5394.93     5312.00    363.49 o 
   6   6  13       23.51     -157.12    244.25 o 
   8   6  13      797.09     1303.42    286.91 o 
  10   6  13      472.04      464.35    253.85 o 
  12   6  13     7473.26     8101.40    330.14 o 
  14   6  13      377.52      272.92    273.44 o 
  16   6  13       36.44      404.97    370.85 o 
  18   6  13     3030.38     3449.56    238.19 o 
  20   6  13      184.88      487.44    295.13 o 
  22   6  13     1125.64     1342.46    276.97 o 
  24   6  13      172.04      554.37    390.42 o 
 -35   7  13      796.85      727.70    266.90 o 
 -33   7  13      139.11      -70.39    246.07 o 
 -31   7  13      898.97     1167.91    301.69 o 
 -29   7  13       88.57      491.12    209.81 o 
 -27   7  13       77.19      445.37    231.38 o 
 -25   7  13       11.58      444.13    226.14 o 
 -23   7  13      644.75      637.41    222.16 o 
 -21   7  13      357.08      439.68    208.73 o 
 -19   7  13     4752.14     5182.70    222.31 o 
 -17   7  13     2852.47     2851.30    210.16 o 
 -15   7  13        3.39      189.01    290.34 o 
 -13   7  13     1788.49     1701.86    212.29 o 
 -11   7  13     1508.25     1816.24    228.21 o 
  -9   7  13     9218.81     8580.85    250.99 o 
  -7   7  13     1580.83     1744.09    233.80 o 
  -5   7  13      723.83     1110.28    220.55 o 
  -3   7  13     2322.19     2674.00    221.40 o 
  -1   7  13      125.42      364.04    232.55 o 
   1   7  13      421.25      515.73    323.59 o 
   3   7  13     4102.95     3827.87    376.12 o 
   5   7  13      107.17      450.66    265.80 o 
   7   7  13       98.29      264.91    269.82 o 
   9   7  13     1685.87     2232.89    240.31 o 
  11   7  13        2.23      272.19    260.76 o 
  13   7  13      323.00      502.57    337.73 o 
  15   7  13     1290.71     1237.60    434.84 o 
  17   7  13       90.03      334.99    342.74 o 
  19   7  13      771.93      822.52    231.91 o 
  21   7  13      145.28      361.67    292.13 o 
  23   7  13      139.34     -117.41    316.58 o 
 -34   8  13      980.04     1002.78    416.15 o 
 -32   8  13       10.80     -218.50    334.72 o 
 -30   8  13      789.41     1359.46    247.57 o 
 -28   8  13     1268.79     1995.32    225.92 o 
 -26   8  13        0.35      222.19    229.91 o 
 -24   8  13        3.51       39.12    228.72 o 
 -22   8  13      544.78      386.11    224.30 o 
 -20   8  13      141.22      261.06    330.59 o 
 -18   8  13     1987.01     1972.01    212.98 o 
 -16   8  13     4123.90     3905.03    249.55 o 
 -14   8  13       30.27      -83.04    212.70 o 
 -12   8  13     7546.08     7677.10    348.02 o 
 -10   8  13      709.57      725.22    232.31 o 
  -8   8  13       23.66      197.12    223.60 o 
  -6   8  13     1558.74     1725.98    226.70 o 
  -4   8  13     2180.65     2002.96    252.29 o 
  -2   8  13     1502.32     1660.74    246.77 o 
   0   8  13     1463.50     1542.65    395.83 o 
   2   8  13      268.19      295.12    346.29 o 
   4   8  13     1532.91     1497.03    318.66 o 
   6   8  13     8613.81     8167.26    372.78 o 
   8   8  13       60.12      272.03    299.22 o 
  10   8  13     4953.54     5094.26    307.23 o 
  12   8  13     1077.95     1246.56    326.02 o 
  14   8  13      227.01      157.84    291.13 o 
  16   8  13      807.69      870.28    408.29 o 
  18   8  13        1.62      -48.71    337.41 o 
  20   8  13     1460.54     1513.66    354.54 o 
  22   8  13      378.83      358.77    280.85 o 
 -33   9  13     1757.22     1947.28    301.62 o 
 -31   9  13        5.09      661.55    279.17 o 
 -29   9  13      426.00      881.37    231.15 o 
 -27   9  13      183.02     1138.14    341.13 o 
 -25   9  13      345.40      777.19    304.01 o 
 -23   9  13       11.70      328.66    255.92 o 
 -21   9  13      323.99      427.26    235.04 o 
 -19   9  13     7700.33     7373.80    222.62 o 
 -17   9  13     1966.84     1928.07    223.10 o 
 -15   9  13     2721.84     2655.56    222.20 o 
 -13   9  13    14514.05    14132.62    262.98 o 
 -11   9  13    11547.84    10947.09    388.08 o 
  -9   9  13     4586.42     4561.95    230.32 o 
  -7   9  13       72.78      370.14    239.65 o 
  -5   9  13       56.01      299.82    234.57 o 
  -3   9  13     3725.89     3965.12    303.06 o 
  -1   9  13      955.04     1221.54    385.05 o 
   1   9  13     2022.43     2018.19    391.69 o 
   3   9  13      566.55      312.02    391.69 o 
   5   9  13     2278.69     2513.07    292.02 o 
   7   9  13     2501.29     2978.75    316.98 o 
   9   9  13      578.64      970.25    337.89 o 
  11   9  13      842.33      891.08    323.92 o 
  13   9  13     6418.77     5968.94    318.98 o 
  15   9  13     1272.25     1810.18    318.98 o 
  17   9  13     1013.85     1491.94    320.49 o 
  19   9  13      521.79      254.48    224.86 o 
  21   9  13      600.53      282.62    354.11 o 
  23   9  13      984.45     1314.54    365.80 o 
 -32  10  13      151.78      673.07    298.97 o 
 -30  10  13      377.75      858.92    299.14 o 
 -28  10  13     2322.71     2737.02    261.84 o 
 -26  10  13      908.23      901.08    367.00 o 
 -24  10  13      249.27      588.05    233.30 o 
 -22  10  13     7566.20     7094.88    792.07 o 
 -20  10  13     4753.27     5107.96    280.52 o 
 -18  10  13       73.12      370.48    262.80 o 
 -16  10  13      787.38     1188.70    258.90 o 
 -14  10  13    12484.03    11408.86    313.71 o 
 -12  10  13      226.53      272.15    251.33 o 
 -10  10  13     2901.72     2594.59    264.22 o 
  -8  10  13       57.83       53.12    293.25 o 
  -6  10  13     6565.89     6623.30    310.87 o 
  -4  10  13        7.09       23.07    276.49 o 
  -2  10  13       86.60      -31.45    276.49 o 
   0  10  13     7586.92     6240.46    411.60 o 
   2  10  13     1683.83     2330.21    404.97 o 
   4  10  13     7179.99     6525.92    424.88 o 
   6  10  13     1451.28     1978.36    418.24 o 
   8  10  13        2.80      205.75    343.74 o 
  10  10  13      181.75      350.57    327.10 o 
  12  10  13     2628.53     2532.39    327.30 o 
  14  10  13       35.66       19.80    331.49 o 
  16  10  13      136.85       87.58    318.91 o 
  18  10  13        5.51     -261.78    261.78 o 
  20  10  13      233.91      171.45    225.65 o 
  22  10  13       48.63       46.32    283.63 o 
 -31  11  13        0.52      412.25    304.55 o 
 -29  11  13      358.03      288.27    324.57 o 
 -27  11  13       11.53      418.24    291.41 o 
 -25  11  13        6.00        4.39    349.98 o 
 -23  11  13       12.39      481.81    246.51 o 
 -21  11  13     1870.46     1610.46    246.20 o 
 -19  11  13       98.97      452.94    228.63 o 
 -17  11  13      938.98     1187.51    247.98 o 
 -15  11  13     2086.77     2057.49    288.48 o 
 -13  11  13       41.75      334.20    261.64 o 
 -11  11  13      261.27      714.32    277.71 o 
  -9  11  13      124.69      539.18    276.31 o 
  -7  11  13     1512.20     1578.33    284.51 o 
  -5  11  13      202.40      644.87    303.06 o 
  -3  11  13     2021.85     2019.54    307.85 o 
  -1  11  13      303.63      637.32    404.97 o 
   1  11  13     2592.71     3804.02    511.19 o 
   3  11  13        6.05      531.10    404.97 o 
   5  11  13      261.19     -212.44    418.24 o 
   7  11  13      880.02     1062.21    424.88 o 
   9  11  13       91.98      106.22    431.52 o 
  11  11  13     1552.68     1209.44    364.96 o 
  13  11  13      296.25      543.71    343.08 o 
  15  11  13      445.72      627.84    340.53 o 
  17  11  13      783.79      865.57    266.33 o 
  19  11  13       28.17       41.40    225.14 o 
  21  11  13      951.65     1155.01    271.69 o 
 -30  12  13        9.80      159.82    297.97 o 
 -28  12  13       46.66     1188.37    321.92 o 
 -26  12  13      105.74      273.38    293.85 o 
 -24  12  13     2460.92     2188.21    306.09 o 
 -22  12  13      146.93      787.11    282.19 o 
 -20  12  13      752.82      754.80    282.36 o 
 -18  12  13       55.72      251.05    272.15 o 
 -16  12  13        4.82      -59.61    223.04 o 
 -14  12  13      192.82      401.74    226.71 o 
 -12  12  13     1662.97     1508.84    228.49 o 
 -10  12  13       78.33        6.50    237.13 o 
  -8  12  13        0.66      167.48    262.71 o 
  -6  12  13     8283.47     7075.08    381.73 o 
  -4  12  13     5422.18     5593.91    677.16 o 
  -2  12  13     1664.13     1659.70    418.24 o 
   0  12  13     8227.16     6353.32    424.88 o 
   2  12  13      417.93     1407.42    511.19 o 
   4  12  13       72.28     -199.16    424.88 o 
   6  12  13     1639.34     2184.16    524.46 o 
   8  12  13      749.81      590.85    424.88 o 
  10  12  13       72.82      345.22    431.52 o 
  12  12  13     2424.76     3266.28    438.16 o 
  14  12  13        3.11        3.93    380.84 o 
  16  12  13      743.87      717.94    361.64 o 
  18  12  13      391.79      403.07    289.31 o 
  20  12  13      114.18      225.23    253.18 o 
 -29  13  13      234.10      829.76    281.46 o 
 -27  13  13      298.28      131.25    279.24 o 
 -25  13  13      658.90      354.15    321.83 o 
 -23  13  13      560.51      296.04    312.82 o 
 -21  13  13      352.28      544.41    309.08 o 
 -19  13  13      833.57      754.46    304.01 o 
 -17  13  13       19.54      208.42    289.11 o 
 -15  13  13      841.46      966.82    263.54 o 
 -13  13  13      360.23      640.72    264.87 o 
 -11  13  13      480.01      474.31    287.35 o 
  -9  13  13       83.06        0.15    276.97 o 
  -7  13  13      123.48      544.18    309.40 o 
  -5  13  13     2745.49     2856.89    290.93 o 
  -3  13  13      431.46      936.07    511.19 o 
  -1  13  13      840.18      863.04    497.91 o 
   1  13  13      387.53       73.03    411.60 o 
   3  13  13      658.69      371.77    431.52 o 
   5  13  13     2824.75     2336.85    524.46 o 
   7  13  13      767.57     2396.60    418.24 o 
   9  13  13      244.94      391.69    458.08 o 
  11  13  13      107.17      285.47    544.38 o 
  13  13  13       53.64      716.99    458.08 o 
  15  13  13      883.37     1347.67    471.35 o 
  17  13  13      305.10      572.98    311.96 o 
 -28  14  13      193.22     -164.98    314.75 o 
 -26  14  13      684.41      709.94    296.99 o 
 -24  14  13      108.47      350.99    278.33 o 
 -22  14  13      250.45      429.33    300.95 o 
 -20  14  13       14.76      101.50    286.16 o 
 -18  14  13      176.30      341.32    321.72 o 
 -16  14  13        6.40      -34.81    277.37 o 
 -14  14  13       14.13      851.68    391.65 o 
 -12  14  13       12.60       49.29    315.13 o 
 -10  14  13      433.15      332.99    325.45 o 
  -8  14  13      126.13      474.67    291.05 o 
  -6  14  13      533.99      637.03    315.72 o 
  -4  14  13     3560.41     4056.30    431.52 o 
  -2  14  13     1364.55     1148.51    431.52 o 
   0  14  13     1041.83     1181.70    517.83 o 
   2  14  13     2767.01     1945.16    537.74 o 
   4  14  13      400.95     1141.87    438.16 o 
   6  14  13       25.93      -73.03    438.16 o 
   8  14  13     3183.70     2257.19    458.08 o 
  10  14  13      135.80      869.68    438.16 o 
  12  14  13      941.18     1148.51    451.44 o 
  14  14  13      938.07     1009.10    464.71 o 
  16  14  13        5.08     -321.33    321.33 o 
 -25  15  13      185.06      733.36    281.59 o 
 -23  15  13      198.69      406.05    524.46 o 
 -21  15  13      405.40      470.47    293.93 o 
 -19  15  13       51.29      476.12    315.51 o 
 -17  15  13      400.40      749.65    287.14 o 
 -15  15  13      432.70      481.42    294.77 o 
 -13  15  13      447.43      646.66    300.46 o 
 -11  15  13       51.04      366.35    282.64 o 
  -9  15  13        5.13      383.76    713.67 o 
  -7  15  13       22.01       63.12    421.56 o 
  -5  15  13       33.00      225.72    517.83 o 
  -3  15  13      181.89     -371.77    531.10 o 
  -1  15  13     1560.95     1128.59    438.16 o 
   1  15  13     1425.60     1898.69    431.52 o 
   3  15  13      151.32     1088.76    438.16 o 
   5  15  13     1913.33     1659.70    444.80 o 
   7  15  13        0.39      -39.83    471.35 o 
   9  15  13     1990.22      849.76    477.99 o 
  11  15  13      624.98      829.85    458.08 o 
  13  15  13     1339.49     1772.56    570.94 o 
  15  15  13      269.49      808.62    321.54 o 
 -24  16  13      665.37      945.73    306.28 o 
 -22  16  13     1809.28     1790.95    305.87 o 
 -20  16  13      166.07      -54.09    320.58 o 
 -18  16  13      619.67     1062.89    385.10 o 
 -16  16  13      649.15     1386.02    316.84 o 
 -14  16  13        1.49      216.33    295.50 o 
 -12  16  13      183.97      147.54    311.42 o 
 -10  16  13     1386.34     1702.79    590.85 o 
  -8  16  13     1182.67     1902.57    373.00 o 
  -6  16  13       53.53      743.54    537.74 o 
  -4  16  13     2451.72     2257.19    551.02 o 
  -2  16  13       42.63      843.13    431.52 o 
   0  16  13        3.12     -325.30    537.74 o 
   2  16  13       64.13     -544.38    544.38 o 
   4  16  13      415.86      531.10    458.08 o 
   6  16  13      542.06     1062.21    458.08 o 
   8  16  13      136.01      345.22    557.66 o 
  10  16  13      420.02     1852.22    564.30 o 
  12  16  13        5.55       92.94    464.71 o 
 -21  17  13      662.39     1460.22    325.80 o 
 -19  17  13      394.22      736.43    280.85 o 
 -17  17  13      886.49     1259.88    310.19 o 
 -15  17  13     2735.51     3267.43    283.48 o 
 -13  17  13      792.24      786.07    327.05 o 
 -11  17  13      952.34     1413.15    314.10 o 
  -9  17  13       55.17      190.43    487.95 o 
  -7  17  13        9.53      975.90    544.38 o 
  -5  17  13      236.67      497.91    551.02 o 
  -3  17  13     2082.77      444.80    557.66 o 
  -1  17  13      788.64      750.18    438.16 o 
   1  17  13       38.54      -39.83    458.08 o 
   3  17  13      329.74       -6.64    570.94 o 
   5  17  13      289.56      936.07    564.30 o 
   7  17  13     1167.13     1639.78    471.35 o 
   9  17  13     1950.49     1407.42    570.94 o 
  11  17  13      232.13      677.16    564.30 o 
 -18  18  13      377.00      357.69    276.27 o 
 -16  18  13       54.18      188.96    285.45 o 
 -14  18  13      585.71      926.08    281.59 o 
 -12  18  13      374.34      361.81    700.39 o 
 -10  18  13      627.02      813.12    554.34 o 
  -8  18  13      256.12      590.85    451.44 o 
  -6  18  13     1156.40     1141.87    471.35 o 
  -4  18  13      103.57     -557.66    564.30 o 
  -2  18  13       90.30     -464.71    464.71 o 
   0  18  13      109.51      643.96    458.08 o 
   2  18  13      202.61      610.77    464.71 o 
   4  18  13      392.03      816.57    464.71 o 
   6  18  13      122.74      577.57    471.35 o 
   8  18  13       92.73      716.99    584.21 o 
 -15  19  13      471.85      566.28    310.95 o 
 -13  19  13      124.77      134.80    391.45 o 
 -11  19  13        0.52      365.13    570.94 o 
  -9  19  13      482.32     1845.58    577.57 o 
  -7  19  13        9.25      995.82    564.30 o 
  -5  19  13      344.21       53.11    564.30 o 
  -3  19  13      285.86      292.11    464.71 o 
  -1  19  13       64.23     1088.76    464.71 o 
   1  19  13      163.53      557.66    471.35 o 
   3  19  13        2.43      723.63    577.57 o 
  -6  20  13     1355.02     1367.59    570.94 o 
  -4  20  13      415.19      484.63    458.08 o 
 -36   0  14       14.92      -73.87    351.86 o 
 -34   0  14    17189.46    16117.80    388.43 o 
 -32   0  14    26244.90    24870.03    398.50 o 
 -30   0  14     3301.59     3221.45    382.39 o 
 -28   0  14    17813.52    18783.72    372.39 o 
 -26   0  14    36829.09    38837.47   1374.23 o 
 -24   0  14     7446.27     7149.54    527.78 o 
 -22   0  14    18941.97    18825.74    560.98 o 
 -20   0  14    83734.84    89172.88    464.74 o 
 -18   0  14    18729.54    18109.57    319.21 o 
 -16   0  14    31304.62    29854.65    371.41 o 
 -14   0  14    55087.93    54349.91   1407.42 o 
 -12   0  14    17976.19    18307.47    349.73 o 
 -10   0  14    26641.99    26680.82    376.13 o 
  -8   0  14   100784.64    90557.88   1058.89 o 
  -6   0  14    61751.49    64073.98   2851.36 o 
  -4   0  14    19080.07    18046.96    350.57 o 
  -2   0  14    13094.15    11645.07    300.44 o 
   0   0  14     4291.88     4725.44    326.03 o 
   2   0  14     6734.23     6280.29    404.97 o 
   4   0  14    58418.70    56476.13    657.24 o 
   6   0  14     7293.83     8550.75    484.63 o 
   8   0  14     3491.73     4799.84    477.99 o 
  10   0  14    23179.46    19199.36    537.74 o 
  12   0  14     4869.11     5828.85    497.91 o 
  14   0  14     8209.17     7090.22    438.16 o 
  16   0  14    16944.33    19006.78    552.35 o 
  18   0  14    10648.46    10568.15    382.05 o 
  20   0  14     4281.96     4428.07    451.44 o 
  22   0  14     7958.97     7050.39    564.30 o 
  24   0  14     8343.18     6924.25    491.27 o 
 -37   1  14     9999.93     9330.25    285.55 o 
 -35   1  14     5039.69     5150.27    248.43 o 
 -33   1  14     1219.17     1852.43    279.80 o 
 -31   1  14    23599.59    23163.33    538.35 o 
 -29   1  14    37084.04    35974.43    661.18 o 
 -27   1  14      136.12      339.00    284.59 o 
 -25   1  14    25688.37    25207.71    258.91 o 
 -23   1  14    39396.18    37575.34    300.93 o 
 -21   1  14      625.30      921.98    202.91 o 
 -19   1  14    51539.75    52582.87    619.97 o 
 -17   1  14    79470.59    77070.20    550.98 o 
 -15   1  14     1140.27     1706.21    196.51 o 
 -13   1  14    46446.58    44219.02    275.36 o 
 -11   1  14    94782.71    92144.38    509.78 o 
  -9   1  14     3758.75     2776.17    211.75 o 
  -7   1  14    14644.27    11674.90    267.17 o 
  -5   1  14   104411.87   100386.82   2099.47 o 
  -3   1  14    23081.63    21652.48    496.36 o 
  -1   1  14     5636.24     5480.84    290.34 o 
   1   1  14    44715.88    40243.64    570.94 o 
   3   1  14    16150.82    16710.64    370.76 o 
   5   1  14    11367.52    10836.07    454.76 o 
   7   1  14    27295.46    28939.64    567.62 o 
   9   1  14     7044.23     6551.53    342.59 o 
  11   1  14     1010.98      884.81    306.26 o 
  13   1  14    49123.02    49632.13    430.65 o 
  15   1  14    13318.89    13615.14    405.51 o 
  17   1  14      335.29      433.80    183.18 o 
  19   1  14     9109.21     8228.37   1913.03 o 
  21   1  14    14855.98    14436.00    342.59 o 
  23   1  14        6.88     -229.70    647.28 o 
  25   1  14     5274.26     5811.83    369.47 o 
 -36   2  14     1866.76     2380.44    421.74 o 
 -34   2  14    10490.15    10342.47    256.35 o 
 -32   2  14     2408.71     2308.55    269.26 o 
 -30   2  14      142.59     -163.22    223.64 o 
 -28   2  14     7805.36     7785.75    449.41 o 
 -26   2  14    15043.38    15856.42    350.71 o 
 -24   2  14      415.76      664.82    201.41 o 
 -22   2  14    20097.15    21424.82    325.26 o 
 -20   2  14    72615.50    70355.48    377.54 o 
 -18   2  14     3594.05     3404.66    215.71 o 
 -16   2  14    14912.03    14988.92    242.43 o 
 -14   2  14    50659.13    50289.13    394.79 o 
 -12   2  14     7466.49     7061.64    206.19 o 
 -10   2  14    44582.78    42675.00    568.23 o 
  -8   2  14    66064.93    61271.67    382.05 o 
  -6   2  14    29353.13    29312.57    765.62 o 
  -4   2  14    13759.43    13602.12    435.03 o 
  -2   2  14    87903.16    85515.09   2563.25 o 
   0   2  14    33270.42    32523.57   1500.66 o 
   2   2  14    11543.27    10978.30    361.37 o 
   4   2  14   103282.38   103409.41   1453.89 o 
   6   2  14    51571.21    50399.26    452.55 o 
   8   2  14      533.91      826.10    269.89 o 
  10   2  14    41936.54    42717.72    481.31 o 
  12   2  14    34954.23    36893.87    404.41 o 
  14   2  14     5123.97     5328.19    257.61 o 
  16   2  14    15289.32    16538.07    560.39 o 
  18   2  14    21189.86    22130.50    536.61 o 
  20   2  14     1555.68     2368.04    504.55 o 
  22   2  14    10938.64     9951.90    403.63 o 
  24   2  14    13928.81    13007.57    374.21 o 
 -35   3  14     3504.17     3750.29    231.30 o 
 -33   3  14     1587.54     2501.14    224.76 o 
 -31   3  14    10123.99    10670.59    247.11 o 
 -29   3  14    20343.82    19872.44    441.74 o 
 -27   3  14      403.31      964.27    305.19 o 
 -25   3  14    17681.63    18647.71    580.68 o 
 -23   3  14    22903.51    22998.14    505.94 o 
 -21   3  14      574.19      222.85    194.83 o 
 -19   3  14    33658.95    31429.45    341.67 o 
 -17   3  14    27079.28    28177.92    239.78 o 
 -15   3  14     3168.19     3131.63    185.84 o 
 -13   3  14    45099.19    44033.47    481.03 o 
 -11   3  14    90751.38    87562.76    726.18 o 
  -9   3  14     2401.17     2670.75    208.57 o 
  -7   3  14    44115.42    44312.83    414.91 o 
  -5   3  14    70418.28    65178.51   1443.09 o 
  -3   3  14    30224.21    28360.64    851.86 o 
  -1   3  14    14553.65    13977.67    478.15 o 
   1   3  14   109437.49   103024.43   1915.29 o 
   3   3  14    75335.66    75736.24   2247.23 o 
   5   3  14     8498.59     8734.41    494.59 o 
   7   3  14    46873.27    47749.78   1204.94 o 
   9   3  14    38896.52    40869.43    406.25 o 
  11   3  14        5.25      150.45    347.29 o 
  13   3  14    28266.52    29799.60    297.62 o 
  15   3  14    29784.91    30345.18    434.08 o 
  17   3  14      381.56     1245.53    273.18 o 
  19   3  14    10715.15    11229.86    368.92 o 
  21   3  14    14541.45    13790.43    408.80 o 
  23   3  14        6.63       72.80    342.95 o 
  25   3  14     8855.18     8924.33   1062.21 o 
 -36   4  14     1563.53     1294.85    288.15 o 
 -34   4  14    10872.02    11234.64    242.28 o 
 -32   4  14    12832.11    12583.59    360.29 o 
 -30   4  14      191.60     -230.72    238.85 o 
 -28   4  14    24200.86    24870.90    304.72 o 
 -26   4  14     2346.86     2600.88    282.68 o 
 -24   4  14       80.60      468.49    230.29 o 
 -22   4  14    35212.71    37650.39    402.03 o 
 -20   4  14    47766.30    46060.81    497.59 o 
 -18   4  14     1079.06     1458.62    190.02 o 
 -16   4  14    21598.31    22285.14    245.21 o 
 -14   4  14    47605.00    48320.28    639.14 o 
 -12   4  14     8611.18     7573.16    308.55 o 
 -10   4  14    28946.28    25810.76    429.29 o 
  -8   4  14    49207.76    49079.81    322.15 o 
  -6   4  14     8382.37     7455.97    216.96 o 
  -4   4  14     5739.73     5589.12    212.37 o 
  -2   4  14    54684.72    51844.61   1748.76 o 
   0   4  14    29168.44    29017.90   1411.48 o 
   2   4  14      888.18      271.24    316.60 o 
   4   4  14   108316.48   107204.50   2960.90 o 
   6   4  14    67220.50    63188.23    627.36 o 
   8   4  14     1039.39     1281.29    333.30 o 
  10   4  14    43436.48    46887.67    608.21 o 
  12   4  14    60354.03    59380.63    570.37 o 
  14   4  14       75.72      297.19    366.55 o 
  16   4  14    24140.46    24475.94    380.54 o 
  18   4  14    19514.85    20010.42    377.54 o 
  20   4  14     2810.24     2759.15    241.26 o 
  22   4  14     9395.44     8667.83    380.81 o 
  24   4  14    19184.85    19460.91    318.04 o 
 -35   5  14     2550.89     2841.12    276.15 o 
 -33   5  14      462.54      618.29    262.55 o 
 -31   5  14    26946.06    26237.66    275.81 o 
 -29   5  14     9328.46     9829.89    239.27 o 
 -27   5  14      320.17      219.87    473.13 o 
 -25   5  14    32797.00    32256.06    430.68 o 
 -23   5  14    19572.05    20705.04    385.21 o 
 -21   5  14      404.69      757.92    207.63 o 
 -19   5  14    51152.16    49035.78    458.03 o 
 -17   5  14    29497.94    29987.79    502.11 o 
 -15   5  14      882.05     1305.61    202.87 o 
 -13   5  14    41946.57    44613.70    699.51 o 
 -11   5  14    72678.34    67574.52    954.39 o 
  -9   5  14     4666.11     5201.99    285.40 o 
  -7   5  14    29401.97    29896.85    521.28 o 
  -5   5  14    80858.41    78383.26    795.33 o 
  -3   5  14    25936.64    24570.97    732.08 o 
  -1   5  14     9591.78     9555.94    493.83 o 
   1   5  14   119481.69   114519.09   6735.04 o 
   3   5  14    63597.97    62375.15   3355.91 o 
   5   5  14     1874.04     1977.70    328.62 o 
   7   5  14    80171.80    76186.13    707.03 o 
   9   5  14    53130.73    57595.13    448.22 o 
  11   5  14      335.69      509.93    258.90 o 
  13   5  14    50464.91    52381.26    639.50 o 
  15   5  14    26843.24    28053.63    320.83 o 
  17   5  14      107.78      189.14    336.25 o 
  19   5  14     9631.14    10334.50    434.43 o 
  21   5  14    16814.54    16677.05    607.23 o 
  23   5  14        6.83     -444.34    444.34 o 
 -34   6  14    12189.72    12577.01    275.97 o 
 -32   6  14     6937.59     6290.85    493.53 o 
 -30   6  14      329.97      736.03    366.04 o 
 -28   6  14    12274.45    13319.11    243.29 o 
 -26   6  14    24589.35    24337.04    539.48 o 
 -24   6  14      231.93      245.15    227.19 o 
 -22   6  14    26867.87    26850.66    255.85 o 
 -20   6  14    45257.41    46255.67    818.33 o 
 -18   6  14    12194.19    11325.13    302.80 o 
 -16   6  14    20412.36    20635.04    359.33 o 
 -14   6  14    45838.98    45904.04    574.03 o 
 -12   6  14     3397.46     2689.14    234.69 o 
 -10   6  14    17551.16    17026.84    491.57 o 
  -8   6  14    42643.80    42128.21    607.51 o 
  -6   6  14     9912.27     9853.41    376.16 o 
  -4   6  14     2712.47     2982.65    215.93 o 
  -2   6  14    35536.16    35100.64    954.39 o 
   0   6  14    39072.50    38167.37   1981.68 o 
   2   6  14    12726.29    12248.64    816.57 o 
   4   6  14    79234.63    74432.23   2207.40 o 
   6   6  14    31509.50    31523.23   1208.26 o 
   8   6  14       26.82      507.42    307.85 o 
  10   6  14    46492.86    46846.53    531.10 o 
  12   6  14     4565.78     4239.46    275.15 o 
  14   6  14      912.29     1147.20    300.18 o 
  16   6  14    18902.22    18941.63    327.25 o 
  18   6  14     8130.74     9113.37    231.78 o 
  20   6  14      277.85      497.75    228.34 o 
  22   6  14     8924.91     9100.79    293.32 o 
  24   6  14     6536.45     5606.52    474.89 o 
 -35   7  14     2448.39     3031.25    269.45 o 
 -33   7  14     3334.30     3827.65    336.34 o 
 -31   7  14    12883.26    11504.10    759.57 o 
 -29   7  14    11999.71    12910.93    251.84 o 
 -27   7  14        0.71       -3.65    214.04 o 
 -25   7  14    11333.42    11735.42    343.04 o 
 -23   7  14    37738.32    35786.96    822.94 o 
 -21   7  14       69.17      119.62    207.05 o 
 -19   7  14    51038.73    53685.05   1036.80 o 
 -17   7  14    54591.40    52587.66   1175.74 o 
 -15   7  14       24.80      321.30    208.07 o 
 -13   7  14    13436.91    13302.23    247.95 o 
 -11   7  14    13260.10    12976.38    237.26 o 
  -9   7  14    21536.32    20595.00    561.09 o 
  -7   7  14     1642.32     1246.96    210.56 o 
  -5   7  14    46573.00    44687.83    916.39 o 
  -3   7  14    21241.94    20983.70    515.96 o 
  -1   7  14     1927.59     2447.93    237.32 o 
   1   7  14    15420.56    14364.95    406.46 o 
   3   7  14    14264.80    12589.28    846.45 o 
   5   7  14       94.37      522.89    278.16 o 
   7   7  14    16505.34    16712.57    435.92 o 
   9   7  14    22664.89    23568.18    480.07 o 
  11   7  14      843.93     1020.49    274.09 o 
  13   7  14    39329.66    40576.98    430.19 o 
  15   7  14    15789.10    16922.71   1072.16 o 
  17   7  14       87.36      174.26    328.95 o 
  19   7  14    10913.64    11324.45    286.26 o 
  21   7  14     8107.30     8231.39    928.72 o 
  23   7  14      192.66      587.32    286.72 o 
 -34   8  14     6472.57     6551.34    277.23 o 
 -32   8  14    13334.16    12909.15    566.31 o 
 -30   8  14      236.88      175.19    223.18 o 
 -28   8  14    13761.75    14931.40    369.88 o 
 -26   8  14    16031.33    15178.05    260.90 o 
 -24   8  14     1493.82     1312.68    209.65 o 
 -22   8  14    12098.28    11529.89    244.02 o 
 -20   8  14    31069.01    32388.73    394.79 o 
 -18   8  14     4366.93     4421.72    239.82 o 
 -16   8  14    10910.17    11098.31    246.76 o 
 -14   8  14    52293.88    48004.82   1363.55 o 
 -12   8  14       34.61      553.40    248.18 o 
 -10   8  14    22691.86    24384.77    508.82 o 
  -8   8  14    60090.15    59023.11    907.44 o 
  -6   8  14     5092.84     4847.14    238.07 o 
  -4   8  14     3319.07     3207.52    244.83 o 
  -2   8  14    19371.98    19934.79    465.09 o 
   0   8  14     8041.47     8636.12    431.52 o 
   2   8  14     3998.43     3600.29    319.03 o 
   4   8  14    46472.69    46107.93   2102.69 o 
   6   8  14    19563.19    20199.92    915.84 o 
   8   8  14     1895.35     2340.70    267.24 o 
  10   8  14     9006.05     9534.78    367.37 o 
  12   8  14    16956.50    17875.40    369.29 o 
  14   8  14      357.14      209.36    338.32 o 
  16   8  14    12863.06    13555.41    395.40 o 
  18   8  14    19404.06    18690.48    329.72 o 
  20   8  14      122.91      340.44    222.29 o 
  22   8  14     6165.47     6745.54    299.92 o 
 -33   9  14     2465.47     2848.60    289.62 o 
 -31   9  14    16105.79    15917.13    327.21 o 
 -29   9  14    13861.45    14300.53    496.36 o 
 -27   9  14      147.26      606.22    251.87 o 
 -25   9  14    14507.69    14940.93    347.74 o 
 -23   9  14    32997.45    32361.32    921.81 o 
 -21   9  14      445.08      652.91    236.59 o 
 -19   9  14    24772.60    24509.93    492.53 o 
 -17   9  14    60390.22    59213.98   1357.03 o 
 -15   9  14     3901.00     3684.17    237.15 o 
 -13   9  14    21321.40    18764.40    421.62 o 
 -11   9  14    50088.93    50563.19   1030.09 o 
  -9   9  14    16611.70    14931.42    257.76 o 
  -7   9  14    11642.91    11476.24    372.75 o 
  -5   9  14    37648.34    34519.57   1253.01 o 
  -3   9  14    13398.73    13302.19    290.97 o 
  -1   9  14     2312.76     2436.43    484.63 o 
   1   9  14    12809.89    12507.47    438.16 o 
   3   9  14     6360.05     6598.95    504.55 o 
   5   9  14       15.46      109.16    326.06 o 
   7   9  14    14004.09    14590.90    832.19 o 
   9   9  14    19628.89    20783.40    863.14 o 
  11   9  14     1483.16     1494.98    331.98 o 
  13   9  14    25651.59    27366.79    396.30 o 
  15   9  14    17954.86    17856.10    346.33 o 
  17   9  14     2061.80     2397.32    310.58 o 
  19   9  14     8567.48     8280.30    349.69 o 
  21   9  14    16190.86    15529.49   1833.65 o 
 -32  10  14    11456.20    10767.04    387.81 o 
 -30  10  14        4.69      115.42    294.00 o 
 -28  10  14    15901.21    15595.71    849.95 o 
 -26  10  14    17194.52    17960.12    561.52 o 
 -24  10  14      146.47       -3.47    221.45 o 
 -22  10  14    12781.52    12594.76    287.56 o 
 -20  10  14    23437.21    23580.98    663.46 o 
 -18  10  14      578.15      964.84    222.08 o 
 -16  10  14    15376.99    14707.56    412.23 o 
 -14  10  14    25503.50    23657.55    581.57 o 
 -12  10  14       84.35      376.52    230.29 o 
 -10  10  14    78896.84    78815.40   1104.84 o 
  -8  10  14    12425.59    11153.35    281.14 o 
  -6  10  14      223.22      568.48    283.48 o 
  -4  10  14    18361.80    17371.55    325.62 o 
  -2  10  14    29182.80    28857.01    371.25 o 
   0  10  14     8153.92     7973.18    424.88 o 
   2  10  14     7329.73     6824.67    424.88 o 
   4  10  14    31799.53    31115.98    590.85 o 
   6  10  14    13250.11    12713.27    464.71 o 
   8  10  14     1580.71     1057.40    352.66 o 
  10  10  14    18401.80    18706.82    763.31 o 
  12  10  14     6661.87     8077.26    697.39 o 
  14  10  14       16.76      293.31    332.27 o 
  16  10  14     6281.87     6052.01    336.66 o 
  18  10  14     8510.22     8775.06    275.30 o 
  20  10  14     1034.54      585.00    269.46 o 
 -31  11  14     8188.10     9006.07    287.42 o 
 -29  11  14     7530.46     7418.04    295.59 o 
 -27  11  14      290.85      580.66    288.18 o 
 -25  11  14    12419.74    13058.80    504.03 o 
 -23  11  14    16961.13    18298.51    845.16 o 
 -21  11  14     1311.43     1310.02    247.05 o 
 -19  11  14    32085.35    32234.91    953.66 o 
 -17  11  14    14610.06    15049.92    400.53 o 
 -15  11  14     5192.38     5202.45    346.37 o 
 -13  11  14    23383.16    22135.11    347.05 o 
 -11  11  14    79317.41    78261.40    956.84 o 
  -9  11  14     1061.99     1697.65    257.09 o 
  -7  11  14     8823.22     8991.05    290.41 o 
  -5  11  14    69974.97    68020.97   1384.19 o 
  -3  11  14    16310.27    16220.24    624.05 o 
  -1  11  14    11279.88    10635.33    431.52 o 
   1  11  14    58507.24    60598.82    657.24 o 
   3  11  14    35871.29    33738.30    590.85 o 
   5  11  14     9298.73     9446.99    444.80 o 
   7  11  14    52421.91    51277.96    577.57 o 
   9  11  14    10570.73    10449.45    464.71 o 
  11  11  14     3341.94     3279.90    377.37 o 
  13  11  14    21665.26    22278.27    428.40 o 
  15  11  14    16113.84    16063.05    379.65 o 
  17  11  14        0.82      333.91    337.96 o 
  19  11  14     7594.46     7744.66    244.15 o 
 -30  12  14       25.36      172.29    284.59 o 
 -28  12  14     8220.84     7679.41    442.44 o 
 -26  12  14     6604.61     6809.70    282.06 o 
 -24  12  14      931.29      934.02    271.42 o 
 -22  12  14    17589.74    17308.01    319.29 o 
 -20  12  14    21379.89    22038.02    797.24 o 
 -18  12  14       96.04     -118.71    297.05 o 
 -16  12  14    15194.81    15705.55    521.71 o 
 -14  12  14    21421.11    21989.13    658.30 o 
 -12  12  14     3170.18     3174.78    255.00 o 
 -10  12  14    12447.00    12322.34    288.37 o 
  -8  12  14    31344.62    30969.78    419.39 o 
  -6  12  14    19248.17    18947.67   1159.64 o 
  -4  12  14     3719.72     3620.98    283.75 o 
  -2  12  14    48442.16    42435.10    551.02 o 
   0  12  14    15207.37    16942.18    551.02 o 
   2  12  14     2405.48     1759.28    517.83 o 
   4  12  14    33665.34    33180.64    511.19 o 
   6  12  14    18806.55    20474.01    484.63 o 
   8  12  14      675.99     1075.48    438.16 o 
  10  12  14    11133.06    10774.75    477.99 o 
  12  12  14    19330.81    18070.77    517.83 o 
  14  12  14       42.82       73.69    443.71 o 
  16  12  14     3451.27     3787.90    553.26 o 
  18  12  14     8258.63     7510.08    310.05 o 
 -29  13  14     9004.10     9137.83    282.34 o 
 -27  13  14      281.81      326.63    273.14 o 
 -25  13  14    14203.29    14336.30    463.99 o 
 -23  13  14    13008.83    13192.59    530.15 o 
 -21  13  14     1189.92     1523.41    326.30 o 
 -19  13  14    19295.91    18879.98    552.20 o 
 -17  13  14    18348.53    18284.94    304.81 o 
 -15  13  14     1660.17     2020.98    299.94 o 
 -13  13  14    10447.38    11147.33    414.47 o 
 -11  13  14    27465.74    27801.88    651.26 o 
  -9  13  14     4195.79     4603.75    304.71 o 
  -7  13  14     5144.22     5224.57    434.84 o 
  -5  13  14    28079.10    27136.67    534.42 o 
  -3  13  14    19274.74    18973.64    570.94 o 
  -1  13  14     5625.91     4839.67    438.16 o 
   1  13  14    29357.67    31076.15    610.77 o 
   3  13  14    25914.45    24258.12    497.91 o 
   5  13  14      127.94      458.08    424.88 o 
   7  13  14    22861.53    23454.82    517.83 o 
   9  13  14    21658.94    21476.46    511.19 o 
  11  13  14      345.85      338.58    444.80 o 
  13  13  14    15777.46    16278.30    597.49 o 
  15  13  14    14683.60    14499.10    604.13 o 
  17  13  14     1827.83     2677.75    379.17 o 
 -26  14  14     7333.41     7076.08    369.08 o 
 -24  14  14        3.90      393.55    318.08 o 
 -22  14  14     9127.07     9569.71    306.58 o 
 -20  14  14    24327.15    23932.65    325.91 o 
 -18  14  14      578.69      448.12    287.14 o 
 -16  14  14     4714.68     4529.08    280.79 o 
 -14  14  14    24335.78    24195.29   1046.00 o 
 -12  14  14     2956.85     3057.30    304.21 o 
 -10  14  14     9565.96     9580.13    361.55 o 
  -8  14  14    17982.12    18449.41    342.59 o 
  -6  14  14    14084.22    11992.60    471.35 o 
  -4  14  14     4406.65     4925.98    431.52 o 
  -2  14  14    25861.38    25526.12    524.46 o 
   0  14  14     3243.83     2343.49    451.44 o 
   2  14  14     3497.35     4892.78    444.80 o 
   4  14  14    30622.21    31122.62    537.74 o 
   6  14  14    15894.91    14645.16    497.91 o 
   8  14  14      172.86      239.00    438.16 o 
  10  14  14    25608.59    24802.50    531.10 o 
  12  14  14     9398.40     9393.88    497.91 o 
  14  14  14     2275.94     1759.28    471.35 o 
  16  14  14    13576.07    12278.71    501.23 o 
 -25  15  14     5590.38     5705.54    292.49 o 
 -23  15  14     9681.56     9004.38    297.81 o 
 -21  15  14     1075.42     1542.14    335.32 o 
 -19  15  14     9802.93     9792.96    352.00 o 
 -17  15  14    28585.83    30235.49    817.40 o 
 -15  15  14     7633.44     7445.32    310.65 o 
 -13  15  14     5394.33     5578.20    351.69 o 
 -11  15  14    17255.01    16977.25    540.44 o 
  -9  15  14     3978.65     4238.93    716.99 o 
  -7  15  14     3307.49     4037.95    334.49 o 
  -5  15  14    26350.86    22664.81    604.13 o 
  -3  15  14     7133.92     7541.66    570.94 o 
  -1  15  14     1849.06     1925.25    438.16 o 
   1  15  14    24105.95    23182.63    604.13 o 
   3  15  14    15594.35    16178.72    504.55 o 
   5  15  14     1018.58     1354.31    451.44 o 
   7  15  14    23889.98    25068.04    524.46 o 
   9  15  14     8820.51    10037.84    491.27 o 
  11  15  14     1386.27     1573.39    464.71 o 
  13  15  14    15671.52    14399.52    517.83 o 
 -24  16  14      307.40      577.22    597.83 o 
 -22  16  14    13485.54    12872.17    333.78 o 
 -20  16  14    13755.61    13682.35    321.08 o 
 -18  16  14     1051.83     1524.20    307.12 o 
 -16  16  14    13775.62    14419.32    676.01 o 
 -14  16  14    15281.84    14905.33    456.62 o 
 -12  16  14      761.52      881.09    325.52 o 
 -10  16  14     5426.00     5926.30    356.34 o 
  -8  16  14    17961.15    18502.97    354.40 o 
  -6  16  14     6154.05     5795.66    464.71 o 
  -4  16  14     1107.12     1228.18    444.80 o 
  -2  16  14    10481.88    11657.70    491.27 o 
   0  16  14     5420.45     5968.27    458.08 o 
   2  16  14      545.09     1128.59    458.08 o 
   4  16  14    18169.89    17400.25    524.46 o 
   6  16  14    10449.35    10343.23    491.27 o 
   8  16  14      671.15     1095.40    458.08 o 
  10  16  14    12074.34    12859.32    497.91 o 
  12  16  14     5017.91     5171.61    477.99 o 
 -21  17  14      250.74      511.54    303.75 o 
 -19  17  14    10069.19    10272.49    335.58 o 
 -17  17  14    17963.08    17868.11    356.72 o 
 -15  17  14     3220.07     3407.03    296.02 o 
 -13  17  14    10939.41    11123.12    337.54 o 
 -11  17  14    23157.90    23906.53    441.27 o 
  -9  17  14     1572.19     1946.55    346.11 o 
  -7  17  14     5211.44     5470.36    577.57 o 
  -5  17  14    21144.55    20354.51    517.83 o 
  -3  17  14     7218.01     8271.92    577.57 o 
  -1  17  14     4834.39     4574.12    471.35 o 
   1  17  14    23437.82    21781.85    630.68 o 
   3  17  14     8388.41     9340.77    491.27 o 
   5  17  14     2215.47     2409.88    471.35 o 
   7  17  14    18127.57    17320.59    624.05 o 
   9  17  14     7174.62     6984.00    590.85 o 
 -18  18  14       67.40      263.26    301.30 o 
 -16  18  14     4802.20     4868.36    326.67 o 
 -14  18  14     8782.15     8767.03    354.11 o 
 -12  18  14       80.24       77.60    316.63 o 
 -10  18  14     7702.73     7395.60    491.27 o 
  -8  18  14     9164.04     9998.01    590.85 o 
  -6  18  14     2081.69     2808.21    564.30 o 
  -4  18  14     2323.06     2482.91    464.71 o 
  -2  18  14    12366.79    12095.86    511.19 o 
   0  18  14     5066.69     5198.17    477.99 o 
   2  18  14      794.14      677.16    570.94 o 
   4  18  14     7159.77     6227.18    584.21 o 
   6  18  14     8419.28     7183.16    511.19 o 
 -13  19  14    13840.73    13417.03    396.04 o 
 -11  19  14    16447.32    15176.26    537.74 o 
  -9  19  14      158.25      325.30    471.35 o 
  -7  19  14    12247.61    12852.69    604.13 o 
  -5  19  14    11235.87    11677.62    504.55 o 
  -3  19  14     2050.27     2356.77    584.21 o 
  -1  19  14     4590.11     5291.11    577.57 o 
   1  19  14    12966.72    12640.24    517.83 o 
 -35   1  15      378.07      264.17    319.09 o 
 -33   1  15      815.82     1047.10    347.84 o 
 -31   1  15     1806.53     1772.86    235.44 o 
 -29   1  15      384.65      320.58    229.79 o 
 -27   1  15     1191.98     1082.21    224.95 o 
 -25   1  15     7965.88     7741.27    308.55 o 
 -23   1  15      158.71      230.85    214.80 o 
 -21   1  15     3082.98     3986.89    273.09 o 
 -19   1  15      738.57      552.19    206.69 o 
 -17   1  15      662.86      582.15    205.74 o 
 -15   1  15      346.52      660.89    196.31 o 
 -13   1  15      163.09      173.04    252.14 o 
 -11   1  15      839.43      829.14    199.05 o 
  -9   1  15     7247.62     7585.58    223.65 o 
  -7   1  15     1738.69     1638.40    190.80 o 
  -5   1  15     5879.55     5967.69    215.77 o 
  -3   1  15        0.68       46.03    192.26 o 
  -1   1  15      888.92     1009.41    198.46 o 
   1   1  15     2700.41     2519.81    333.20 o 
   3   1  15      426.04      610.77    333.30 o 
   5   1  15     1893.10     2492.65    333.20 o 
   7   1  15      906.13     1214.04    295.08 o 
   9   1  15      477.36     1597.33    330.73 o 
  11   1  15     2328.25     2121.36    286.24 o 
  13   1  15     1779.98     1634.68    325.00 o 
  15   1  15      107.75        6.55    258.31 o 
  17   1  15     2229.34     2731.72    185.64 o 
  19   1  15      133.35      114.49    195.27 o 
  21   1  15      854.19     1062.80    236.49 o 
  23   1  15      326.81      363.96    239.35 o 
 -36   2  15       14.14      505.47    236.94 o 
 -34   2  15      262.43      266.52    226.39 o 
 -32   2  15      202.73      193.41    225.18 o 
 -30   2  15      147.86      206.62    237.74 o 
 -28   2  15      804.17      809.25    258.72 o 
 -26   2  15     3190.26     3530.85    211.56 o 
 -24   2  15     1165.64     1037.96    208.23 o 
 -22   2  15        8.37       19.97    202.94 o 
 -20   2  15     1087.16     1610.90    264.47 o 
 -18   2  15      262.30      317.04    223.27 o 
 -16   2  15        0.07      258.90    203.40 o 
 -14   2  15     2612.49     2933.49    254.89 o
[truncated: 249,552 more chars]
